# Supplementary material for: Three additional new genera of acidocerine water scavenger beetles from the Guiana and Brazilian Shield regions of South America (Coleoptera, Hydrophilidae, Acidocerinae)
Source: Zookeys. 2019 Jun 13;855:109–54. doi: 10.3897/zookeys.855.33013 (PMC6586674; doi:10.3897/zookeys.855.33013)
Supplement: XML Treatment for Aulonochares [file zookeys.855.33013-treatment1.xml]

<!DOCTYPE tp:taxon-treatment
  PUBLIC "-//TaxonX//DTD Taxonomic Treatment Publishing DTD v0 20100105//EN" "tax-treatment-NSO.dtd">
<tp:taxon-treatment xmlns:tp="http://www.plazi.org/taxpub"><tp:treatment-meta><kwd-group><label>Taxon classification</label><kwd><named-content xmlns:xlink="http://www.w3.org/1999/xlink" content-type="kingdom">Animalia</named-content></kwd><kwd><named-content xmlns:xlink="http://www.w3.org/1999/xlink" content-type="order">Coleoptera</named-content></kwd><kwd><named-content xmlns:xlink="http://www.w3.org/1999/xlink" content-type="family">Hydrophilidae</named-content></kwd></kwd-group><mixed-citation publication-type="journal"><person-group><name><surname>Girón</surname><given-names>Jennifer C.</given-names></name><name><surname>Short</surname><given-names>Andrew Edward Z.</given-names></name></person-group><article-title>Three additional new genera of acidocerine water scavenger beetles from the Guiana and Brazilian Shield regions of South America (<tp:taxon-name><tp:taxon-name-part taxon-name-part-type="order">Coleoptera</tp:taxon-name-part></tp:taxon-name>, <tp:taxon-name><tp:taxon-name-part taxon-name-part-type="family">Hydrophilidae</tp:taxon-name-part></tp:taxon-name>, <tp:taxon-name><tp:taxon-name-part taxon-name-part-type="subfamily">Acidocerinae</tp:taxon-name-part></tp:taxon-name>)</article-title><source>Zookeys</source><day>13</day><month>6</month><year>2019</year><volume>855</volume><fpage>109</fpage><lpage>154</lpage><pub-id pub-id-type="doi">10.3897/zookeys.855.33013</pub-id></mixed-citation></tp:treatment-meta><tp:nomenclature><tp:taxon-name>
              <tp:taxon-name-part taxon-name-part-type="genus" reg="Aulonochares">Aulonochares</tp:taxon-name-part>
              <object-id xmlns:xlink="http://www.w3.org/1999/xlink" content-type="zoobank" xlink:type="simple">http://zoobank.org/B6E8B78C-3B5B-492E-A202-13E508E1799E</object-id>
            </tp:taxon-name><tp:taxon-status xmlns:xlink="http://www.w3.org/1999/xlink" xlink:type="simple">gen. nov.</tp:taxon-status><xref ref-type="fig" rid="F1">Figs 1</xref><xref ref-type="fig" rid="F2">, 2</xref><xref ref-type="fig" rid="F3">, 3</xref><xref ref-type="fig" rid="F4">, 4</xref></tp:nomenclature><tp:treatment-sec sec-type="type species" id="SECID0ELMAE"><title>Type species.</title><p><italic><tp:taxon-name><tp:taxon-name-part taxon-name-part-type="genus" reg="Aulonochares">Aulonochares</tp:taxon-name-part><tp:taxon-name-part taxon-name-part-type="species" reg="tubulus">tubulus</tp:taxon-name-part></tp:taxon-name></italic> sp. nov.</p></tp:treatment-sec><tp:treatment-sec sec-type="Differential diagnosis" id="SECID0E3MAE"><title>Differential diagnosis.</title><p>Medium sized beetles (5.8–7.5 mm), elongate oval in dorsal view, weakly convex in lateral view (see Fig. <xref ref-type="fig" rid="F1">1B, E, H</xref>). Color orange brown to dark brown; ventral surface covered with rather long golden setae, especially on abdominal ventrites. Head subquadrate in dorsal view (see Fig. <xref ref-type="fig" rid="F2">2A, F, H</xref>). Eyes relatively small. Clypeus with anterior margin only slightly narrower than posterior margin. Labrum fully exposed. Mentum and submentum roughly punctate (e.g., Fig. <xref ref-type="fig" rid="F1">1F</xref>). Antennae with nine antennomeres (e.g., Fig. <xref ref-type="fig" rid="F1">1C</xref>). Maxillary palps nearly 1.5 × longer than maximum width of head (e.g., Fig. <xref ref-type="fig" rid="F1">1A</xref>). Elytra without sutural striae, with net-like patterning visible throughout the entire surface (e.g., Fig. <xref ref-type="fig" rid="F1">1G</xref>); ground punctures and systematic punctures similar in size, shallowly impressed; serial punctures absent. Posterior elevation of mesoventrite simple, without carinae or ridges (Fig. <xref ref-type="fig" rid="F2">2B</xref>). Posterior femora glabrous at most along apical seventh. Ventral face of tarsomeres 1–4 densely covered by stiff setae. Apex of fifth abdominal ventrite strongly emarginate; emargination fringed by stout setae (Fig. <xref ref-type="fig" rid="F2">2D</xref>). Aedeagus (Fig. <xref ref-type="fig" rid="F2">2E, G, I</xref>) somewhat cylindrical, with parameres forming a 5–7 × longer than wide tube; basal piece very short and strongly concave.</p><fig id="F1" position="float" orientation="portrait"><label>Figure 1.</label><caption><p>Habitus of <italic><tp:taxon-name><tp:taxon-name-part taxon-name-part-type="genus" reg="Aulonochares">Aulonochares</tp:taxon-name-part></tp:taxon-name></italic> spp.: <bold>A–C</bold><italic><tp:taxon-name><tp:taxon-name-part taxon-name-part-type="genus" reg="Aulonochares">Aulonochares</tp:taxon-name-part><tp:taxon-name-part taxon-name-part-type="species" reg="tubulus">tubulus</tp:taxon-name-part></tp:taxon-name></italic>: <bold>A</bold> dorsal view <bold>B</bold> lateral view <bold>C</bold> ventral view. <bold>D–F</bold><italic><tp:taxon-name><tp:taxon-name-part taxon-name-part-type="genus" reg="Aulonochares">Aulonochares</tp:taxon-name-part><tp:taxon-name-part taxon-name-part-type="species" reg="novoairensis">novoairensis</tp:taxon-name-part></tp:taxon-name></italic>: <bold>D</bold> dorsal view <bold>E</bold> lateral view <bold>F</bold> ventral view. <bold>G–I</bold><italic><tp:taxon-name><tp:taxon-name-part taxon-name-part-type="genus" reg="Aulonochares">Aulonochares</tp:taxon-name-part><tp:taxon-name-part taxon-name-part-type="species" reg="lingulatus">lingulatus</tp:taxon-name-part></tp:taxon-name></italic>: <bold>G</bold> dorsal view <bold>H</bold> lateral view <bold>I</bold> ventral view. Scale bars: 5 mm.</p></caption><graphic xmlns:xlink="http://www.w3.org/1999/xlink" xlink:href="zookeys-855-109-g001.jpg" position="float" orientation="portrait" xlink:type="simple" id="oo_310058.jpg"/></fig><fig id="F2" position="float" orientation="portrait"><label>Figure 2.</label><caption><p>Head and internal structures of <italic><tp:taxon-name><tp:taxon-name-part taxon-name-part-type="genus" reg="Aulonochares">Aulonochares</tp:taxon-name-part></tp:taxon-name></italic> spp.: <bold>A–E</bold><italic><tp:taxon-name><tp:taxon-name-part taxon-name-part-type="genus" reg="Aulonochares">Aulonochares</tp:taxon-name-part><tp:taxon-name-part taxon-name-part-type="species" reg="tubulus">tubulus</tp:taxon-name-part></tp:taxon-name></italic>: <bold>A</bold> head, dorsal view <bold>B</bold> ventral view of mesoventrite with simply convex posterior elevation <bold>C</bold> posterior view of metafurca <bold>D</bold> fifth abdominal ventrite <bold>E</bold> aedeagus. <bold>F, G</bold><italic><tp:taxon-name><tp:taxon-name-part taxon-name-part-type="genus" reg="Aulonochares">Aulonochares</tp:taxon-name-part><tp:taxon-name-part taxon-name-part-type="species" reg="novoairensis">novoairensis</tp:taxon-name-part></tp:taxon-name></italic>: <bold>F</bold> head, dorsal view <bold>G</bold> aedeagus. <bold>H, I</bold><italic><tp:taxon-name><tp:taxon-name-part taxon-name-part-type="genus" reg="Aulonochares">Aulonochares</tp:taxon-name-part><tp:taxon-name-part taxon-name-part-type="species" reg="lingulatus">lingulatus</tp:taxon-name-part></tp:taxon-name></italic>: <bold>H</bold> head, dorsal view <bold>I</bold> aedeagus. Scale bars: 0.5 mm.</p></caption><graphic xmlns:xlink="http://www.w3.org/1999/xlink" xlink:href="zookeys-855-109-g002.jpg" position="float" orientation="portrait" xlink:type="simple" id="oo_310059.jpg"/></fig><p><italic><tp:taxon-name><tp:taxon-name-part taxon-name-part-type="genus" reg="Aulonochares">Aulonochares</tp:taxon-name-part></tp:taxon-name></italic> can be easily mistaken for <italic><tp:taxon-name><tp:taxon-name-part taxon-name-part-type="genus" reg="Helochares">Helochares</tp:taxon-name-part></tp:taxon-name></italic>, especially in the field, based on overall body size, shape and coloration, number of antennomeres and apical emargination of the fifth ventrite. <italic><tp:taxon-name><tp:taxon-name-part taxon-name-part-type="genus" reg="Aulonochares">Aulonochares</tp:taxon-name-part></tp:taxon-name></italic> can be distinguished from other Neotropical acidocerines by the following unique combination of characters: head subquadrate in shape (clypeus with anterior margin only slightly narrower than posterior margin; as opposed to head rather trapezoidal, with anterior margin of clypeus conspicuously narrower than its posterior margin as in Neotropical <italic><tp:taxon-name><tp:taxon-name-part taxon-name-part-type="genus" reg="Helochares">Helochares</tp:taxon-name-part></tp:taxon-name></italic>); eyes relatively small, separated by a distance nearly 6.5 × the maximum width of an eye (as opposed to eyes of moderate size, separated by approximately 4 × the width of one eye as in <italic><tp:taxon-name><tp:taxon-name-part taxon-name-part-type="genus" reg="Helochares">Helochares</tp:taxon-name-part></tp:taxon-name></italic> (see <xref ref-type="bibr" rid="B5">Hansen 1991</xref>: 150)); mentum and submentum roughly punctate (submentum usually rather smooth in Neotropical <italic><tp:taxon-name><tp:taxon-name-part taxon-name-part-type="genus" reg="Helochares">Helochares</tp:taxon-name-part></tp:taxon-name></italic>); pubescence covering abdominal ventrites composed of long golden setae (short setae in Neotropical <italic><tp:taxon-name><tp:taxon-name-part taxon-name-part-type="genus" reg="Helochares">Helochares</tp:taxon-name-part></tp:taxon-name></italic>); ventral surface of tarsomeres 1–4 densely setose (tarsomeres bearing two longitudinal rows of denticles in Neotropical <italic><tp:taxon-name><tp:taxon-name-part taxon-name-part-type="genus" reg="Helochares">Helochares</tp:taxon-name-part></tp:taxon-name></italic>); aedeagus narrow and tubular in shape.</p></tp:treatment-sec><tp:treatment-sec sec-type="description" id="SECID0E5UAE"><title>Description.</title><p>Medium sized beetles, total body length 5.8–7.5 mm, width 3.1–4.0 mm; body elongate oval, weakly convex in lateral view (see Fig. <xref ref-type="fig" rid="F1">1B, E, H</xref>), orange brown to dark brown in color (Fig. <xref ref-type="fig" rid="F1">1</xref>), slightly paler on labrum, labial palpi, along lateral margins of pronotum and elytra, on ventral surface (including abdominal ventrites), and tarsi; body setae, including hydrofuge pubescence, setae of systematic punctures, and especially on abdominal ventrites, golden and rather long; hydrofuge pubescence on surface of femora denser, with shorter setae. <bold><italic>Head.</italic></bold> Subquadrate in dorsal view, with lateral margins seemingly constricted at anterior margin of eyes (Fig. <xref ref-type="fig" rid="F2">2A, F, H</xref>). Frons and clypeus with moderately marked ground punctures, irregularly and rather densely distributed over the surface, accompanied by scattered seta-bearing systematic punctures, longer and denser on antero-lateral areas of frons and along anterior area of clypeus; surface between punctures smooth and shiny. Frons transversely impressed by anterior margin of pronotum. Frontoclypeal and midcranial sutures well defined, visible as complete, fine grooves; distance between inner anterior corner of eye and frontoclypeal suture approximately 0.5 × maximum length of eye. Clypeus with lateral margins slightly convex, anterior corners roundly angulate, forming a nearly straight angle; anterior margin of clypeus widely roundly emarginate, only slightly narrower than posterior margin. Eyes relatively small and subquadrate in dorsal view; maximum length of eye 0.5 × distance between anterior margin of eye and anterior margin of clypeus; distance between eyes nearly 6.5 × maximum width of eye. Labrum wide, fully exposed, nearly half as long, and collinear to perpendicular to clypeus; dorsal surface only slightly convex, with scattered fine punctures and few systematic punctures; anterior margin only slightly sinuate, mesally slightly roundly bent inwards, with few denticles along emargination; anterior corners with few setae. Temporae slightly concave, densely covered by rather long and relatively thick setae (hydrofuge pubescence); posteroventral area rather strongly produced. Gular sutures opposite, semicircular, with surface slightly elevated and shiny. Surface of gula and postgenae covered by long fine setae. Mentum (e.g., Fig. <xref ref-type="fig" rid="F1">1F</xref>) parallel sided, with lateral margins fringed by golden setae; surface coarsely punctate, with punctures somewhat obliquely directed; anterior margin with deep U-shaped emargination, sometimes marked by a carina; surface distad of emargination perpendicular to ventral surface of head, smooth, concave, and dorsally directed. Submentum as elevated plate, coarsely punctate, with scattered setae; posterior margin as a low, sinuate, wide ridge; well-developed ocular ridge (e.g., Fig. <xref ref-type="fig" rid="F1">1F</xref>). Maxilla with ventral surface of cardo and stipes with scattered punctures and setae; outer dorsal margin of palpifer with few stiff, spiniform setae; limit between cardo and stipes oblique; maxillary palps curved inward, orange brown, longer than antennae, nearly 1.5 × longer than maximum width of head (e.g., Fig. <xref ref-type="fig" rid="F1">1A</xref>); each palpomere paler towards its apex; apex of palpomere 3 bearing sensilla. Mandibles with apex bifid (examined in <italic><tp:taxon-name><tp:taxon-name-part taxon-name-part-type="genus" reg="Aulonochares">A.</tp:taxon-name-part><tp:taxon-name-part taxon-name-part-type="species" reg="tubulus">tubulus</tp:taxon-name-part></tp:taxon-name></italic>). La<!--PageBreak --><!--PageBreak -->bial palps yellowish, nearly as long as maximum length of mentum, dorsoventrally flattened; palpomere 2 with outer margin only slightly convex near apex, with several long setae around midlength and at apex; palpomere 3 obovate, with a long subapical seta on outer corner. Antennae (e.g., Fig. <xref ref-type="fig" rid="F1">1C</xref>) with nine antennomeres, paler (yellowish) than general coloration of head; antennomere 1 reaching anterior third of ventral surface of eye (reaching midlength of cardo), nearly 2.5 × longer than antennomere 2, with outer surface densely covered by setae; antennomere 2 thicker, and nearly as long as antennomere 3; antennomere 3 cylindrical, 4 and 5 trapezoid; antennomere 6 forming a well differentiated, asymmetric cupule; antennomeres 7–9 slightly flattened, forming a loosely articulated, pubescent club, with antennomeres 7 and 8 similar in shape and length, and antennomere 9 1.5 × longer than 7; apex of antennomere 9 with a few longer setae compared to general pubescence of club. <bold><italic>Thorax.</italic></bold> Pronotum widest at base, narrowed anteriorly, surface evenly convex, with internal structural reticulations visible along lateral areas; ground punctation shallow, uniformly sparse, with surface between punctures smooth and shiny; seta-bearing systematic punctures forming paired anterolateral semicircles; anterior margin of pronotum fringed by short, rather sparse setae; lateral and anterior areas of pronotum translucent, with inner reticulations. Scutellar shield of moderate size, triangular, posteriorly rounded, nearly as long as wide, with punctation as in pronotum. Prosternum (e.g., Fig. <xref ref-type="fig" rid="F1">1I</xref>) nearly as long as half the length <!--PageBreak -->of a procoxa; anterior margin of prosternum mesally projected as a wide triangle, slightly carinate along longitudinal midline; surface of median area of prosternum slightly elevated, somewhat densely covered by rather long, fine setae; intercoxal process projected from posterior margin of procoxal cavities, rectangularly shaped in outline, mesally longitudinally carinate. Mesoventrite (Fig. <xref ref-type="fig" rid="F2">2B</xref>) not fused to mesepisterna, densely setose for the most part, with posterolateral smooth and glabrous areas; anterior margin nearly 0.3 × as wide as anterior margin of mesepisternum; anterior rib of mesoventrite bearing paired oblique to parallel pearlescent maculae; posterior elevation of mesoventrite simply convex, without carinae or ridges (Fig. <xref ref-type="fig" rid="F2">2B</xref>); mesepisternum with surface nearly flat, densely covered by fine setae; mesepimeron trapezoid, with densely pubescent surface. Mesofurca (examined in <italic><tp:taxon-name><tp:taxon-name-part taxon-name-part-type="genus" reg="Aulonochares">A.</tp:taxon-name-part><tp:taxon-name-part taxon-name-part-type="species" reg="tubulus">tubulus</tp:taxon-name-part></tp:taxon-name></italic>) with short arms, 0.7 × length of mesocoxae; apical half of arms free, somewhat triangular at apex. Metaventrite mesally elevated, narrowly anteriorly, widely and flat posteriorly; surface of metaventrite densely and uniformly pubescent; mesal region of posterior margin rounded to truncate. Metepisterna approximately 3 × longer than wide, with posterior margin oblique. Metepimeron triangular, elongate to short. Metafurca (examined in <italic><tp:taxon-name><tp:taxon-name-part taxon-name-part-type="genus" reg="Aulonochares">A.</tp:taxon-name-part><tp:taxon-name-part taxon-name-part-type="species" reg="tubulus">tubulus</tp:taxon-name-part></tp:taxon-name></italic>, Fig. <xref ref-type="fig" rid="F2">2C</xref>) 1.46 × wider than long, with furcal arms as long as stalk; stalk triangular (wider near the crux, gradually narrowing ventrally), with paired longitudinal keels extending along basal third of posterior face, fusing together towards crux; with a well-developed median keel on anterior face extending to anterior margin of dorsal sheets; outer margins of stalk diverging towards crux, more strongly so along basal third; each furcal arm sickle-shaped, with apex (hemiductus) explanate in dorsal view, with apical region sinuate, pointing laterally; anterior tendons inserted nearly at mid length of dorsal edge of furcal arms; well-developed dorsal sheaths, wider than widest point of lateral sheaths. <bold><italic>Elytra.</italic></bold> Surface even (without elevations or depressions) and smooth, without sutural striae; ground punctures and systematic punctures very shallowly marked, all similar in size and degree of impression, and evenly distributed across surface; seta-bearing systematic punctures rather scarce, at most only distinguishable as rows along midline, third outer fourth, and near outer margin of each elytron, more evident along posterior fourth; serial punctures absent; elytral margins slightly flared; net-like patterning visible throughout the entire surface, especially along outer margins (e.g., Fig. <xref ref-type="fig" rid="F1">1G</xref>), with a pale lateral band extending from anterior margin up to apical third on each elytron. Epipleura well-developed, surface flat, with sparse fine setae and irregular sculpture, anteriorly wide, gradually narrowing posteriorly, extending up to line of posterior margin of first abdominal ventrite; inner margin of epipleura at most slightly bent at anterior outer corner of metepisternum; well-developed pseudepipleura, perpendicularly positioned, nearly as wide as anterior portion of epipleura, extending along entire outer margin of elytra, with rather smooth surface. Hind wings well developed. <bold><italic>Legs.</italic></bold> All coxae, trochanters and femora with dense pubescence, except on (at most) apical seventh of femora, in which surface is mostly glabrous, shiny and slightly reticulated. Anterior surface of mesocoxae with interspersed small denticles. All femora antero-posteriorly flattened; metafemora with rather well-developed tibial grooves, at most glabrous along apical seventh. Tibiae slender, cylindrical; spines forming longitudinal rows along tibiae rather small, accompa<!--PageBreak -->nied by conspicuous and somewhat dense golden setae; protibiae with median longitudinal row of small, appressed spines along anterior surface; apical spurs of protibiae very short (not exceeding length of tarsomere 1) and stout; apical spurs of metatibiae asymmetrical, inner posterior spur largest, nearly as long as metatersomere 1, 2 × longer than shorter spur (inner anterior). All tarsi with five tarsomeres, bearing numerous long hair-like setae on dorsal face, and densely covered by stiff setae on ventral face of tarsomeres 1–4; pro- and mesotarsomeres 1–4 similar in size and shape, with tarsomere 5 approximately as long as tarsomeres 2–4 combined, with few setae on ventral face; metatarsomeres 2, 3+4, and 5 similar in length; metatarsomere 4 shortest; claws rather large, curved; well-developed empodium, bearing a pair of long, curved apical setae. <bold><italic>Abdomen.</italic></bold> Abdomen with five ventrites, all uniformly and rather densely covered by fine and rather long, fine, golden setae, particularly longer along lateral margins; first ventrite medially convex, remainder ventrites rather flat; posterior margin of fifth ventrite with a medial triangular emargination, fringed by thick, flat spine-like setae (Fig. <xref ref-type="fig" rid="F2">2D</xref>); ninth tergite with transverse V-shaped impression, lateral margins deeply emarginate near midlength, and posterior margin rounded to mesally emarginate; ninth ventrite as fully sclerotized plate, with lateral margins posteriorly diverging, and posterior margin widely, roundly emarginate. Aedeagus (Fig. <xref ref-type="fig" rid="F2">2E, G, I</xref>) with well-developed basal piece, 0.1–0.25 × the length of parameres, longitudinally strongly convex; parameres basally fused together into a rather cylindrical tube, 5–7 × longer than wide, with basal margin rounded to truncate, and lateral margins straight to sinuate; median lobe nearly as long as parameres, with well-developed lateral basal apodemes; median lobe rounded at apex, either as a narrow tube throughout, or tongue-like and distally widened; gonopore reduced (inconspicuous), situated near apex of median lobe.</p></tp:treatment-sec><tp:treatment-sec sec-type="Larvae" id="SECID0ETYAE"><title>Larvae.</title><p>The immature stages are unknown.</p></tp:treatment-sec><tp:treatment-sec sec-type="etymology" id="SECID0EYYAE"><title>Etymology.</title><p>Named from the Greek <italic>aulon</italic>, meaning pipe, tube, in reference to the unique tubular shape of the aedeagus of the species in the genus, combined with the ending -<italic>chares</italic>, as a reference to the general similarity with <italic><tp:taxon-name><tp:taxon-name-part taxon-name-part-type="genus" reg="Helochares">Helochares</tp:taxon-name-part></tp:taxon-name></italic> in the <tp:taxon-name><tp:taxon-name-part taxon-name-part-type="subfamily">Acidocerinae</tp:taxon-name-part></tp:taxon-name>. To be treated as masculine.</p></tp:treatment-sec><tp:treatment-sec sec-type="distribution" id="SECID0EOZAE"><title>Distribution.</title><p>To date known only from the Guiana Shield region of South America, where it is broadly distributed from southern Venezuela to French Guiana (Fig. <xref ref-type="fig" rid="F3">3</xref>).</p><fig id="F3" position="float" orientation="portrait"><label>Figure 3.</label><caption><p>Distribution of <italic><tp:taxon-name><tp:taxon-name-part taxon-name-part-type="genus" reg="Aulonochares">Aulonochares</tp:taxon-name-part></tp:taxon-name></italic> spp.</p></caption><graphic xmlns:xlink="http://www.w3.org/1999/xlink" xlink:href="zookeys-855-109-g003.jpg" position="float" orientation="portrait" xlink:type="simple" id="oo_310060.jpg"/></fig></tp:treatment-sec><tp:treatment-sec sec-type="remarks" id="SECID0EM1AE"><title>Remarks.</title><p>All known species are associated with small forested streams, typically with sand and detritus substrate where they are found along the margins (see Fig. <xref ref-type="fig" rid="F4">4</xref>). Adult females of <italic><tp:taxon-name><tp:taxon-name-part taxon-name-part-type="genus" reg="Aulonochares">Aulonochares</tp:taxon-name-part><tp:taxon-name-part taxon-name-part-type="species" reg="tubulus">tubulus</tp:taxon-name-part></tp:taxon-name></italic> have been observed to carry their egg case attached to the ventral side of their abdomen as other closely-related genera such as <italic><tp:taxon-name><tp:taxon-name-part taxon-name-part-type="genus" reg="Helochares">Helochares</tp:taxon-name-part></tp:taxon-name></italic> and <italic><tp:taxon-name><tp:taxon-name-part taxon-name-part-type="genus" reg="Helobata">Helobata</tp:taxon-name-part></tp:taxon-name></italic>.</p><fig id="F4" position="float" orientation="portrait"><label>Figure 4.</label><caption><p>Habitat of <italic><tp:taxon-name><tp:taxon-name-part taxon-name-part-type="genus" reg="Aulonochares">Aulonochares</tp:taxon-name-part></tp:taxon-name></italic> spp. <bold>A</bold> habitat and type locality for <italic><tp:taxon-name><tp:taxon-name-part taxon-name-part-type="genus" reg="Aulonochares">A.</tp:taxon-name-part><tp:taxon-name-part taxon-name-part-type="species" reg="lingulatus">lingulatus</tp:taxon-name-part></tp:taxon-name></italic>, Suriname: Kasikasima, collecting event SR12-0320-02A <bold>B</bold> habitat for <italic><tp:taxon-name><tp:taxon-name-part taxon-name-part-type="genus" reg="Aulonochares">A.</tp:taxon-name-part><tp:taxon-name-part taxon-name-part-type="species" reg="tubulus">tubulus</tp:taxon-name-part></tp:taxon-name></italic>, Guyana: Upper Berbice, collecting event GY14-0921-03H.</p></caption><graphic xmlns:xlink="http://www.w3.org/1999/xlink" xlink:href="zookeys-855-109-g004.jpg" position="float" orientation="portrait" xlink:type="simple" id="oo_310061.jpg"/></fig></tp:treatment-sec><ref-list><ref id="B5"><mixed-citation xmlns:xlink="http://www.w3.org/1999/xlink" xlink:type="simple"><person-group><name name-style="western"><surname>Hansen</surname><given-names>M</given-names></name></person-group> (<year>1991</year>) <article-title>The hydrophiloid beetles. Phylogeny, classification and a revision of the genera (<tp:taxon-name><tp:taxon-name-part taxon-name-part-type="order">Coleoptera</tp:taxon-name-part></tp:taxon-name>: <tp:taxon-name><tp:taxon-name-part taxon-name-part-type="family">Hydrophilidae</tp:taxon-name-part></tp:taxon-name>).</article-title><source>Biologiske Skrifter</source><volume>40</volume>: <fpage>1</fpage>–<lpage>367</lpage>.</mixed-citation></ref></ref-list></tp:taxon-treatment>
