# Supplementary material for: Three additional new genera of acidocerine water scavenger beetles from the Guiana and Brazilian Shield regions of South America (Coleoptera, Hydrophilidae, Acidocerinae)
Source: Zookeys. 2019 Jun 13;855:109–54. doi: 10.3897/zookeys.855.33013 (PMC6586674; doi:10.3897/zookeys.855.33013)
Supplement: XML Treatment for Aulonochares novoairensis [file zookeys.855.33013-treatment3.xml]

<!DOCTYPE tp:taxon-treatment
  PUBLIC "-//TaxonX//DTD Taxonomic Treatment Publishing DTD v0 20100105//EN" "tax-treatment-NSO.dtd">
<tp:taxon-treatment xmlns:tp="http://www.plazi.org/taxpub"><tp:treatment-meta><kwd-group><label>Taxon classification</label><kwd><named-content xmlns:xlink="http://www.w3.org/1999/xlink" content-type="kingdom">Animalia</named-content></kwd><kwd><named-content xmlns:xlink="http://www.w3.org/1999/xlink" content-type="order">Coleoptera</named-content></kwd><kwd><named-content xmlns:xlink="http://www.w3.org/1999/xlink" content-type="family">Hydrophilidae</named-content></kwd></kwd-group><mixed-citation publication-type="journal"><person-group><name><surname>Girón</surname><given-names>Jennifer C.</given-names></name><name><surname>Short</surname><given-names>Andrew Edward Z.</given-names></name></person-group><article-title>Three additional new genera of acidocerine water scavenger beetles from the Guiana and Brazilian Shield regions of South America (<tp:taxon-name><tp:taxon-name-part taxon-name-part-type="order">Coleoptera</tp:taxon-name-part></tp:taxon-name>, <tp:taxon-name><tp:taxon-name-part taxon-name-part-type="family">Hydrophilidae</tp:taxon-name-part></tp:taxon-name>, <tp:taxon-name><tp:taxon-name-part taxon-name-part-type="subfamily">Acidocerinae</tp:taxon-name-part></tp:taxon-name>)</article-title><source>Zookeys</source><day>13</day><month>6</month><year>2019</year><volume>855</volume><fpage>109</fpage><lpage>154</lpage><pub-id pub-id-type="doi">10.3897/zookeys.855.33013</pub-id></mixed-citation></tp:treatment-meta><tp:nomenclature><tp:taxon-name>
              <tp:taxon-name-part taxon-name-part-type="genus" reg="Aulonochares">Aulonochares</tp:taxon-name-part>
              <tp:taxon-name-part taxon-name-part-type="species" reg="novoairensis">novoairensis</tp:taxon-name-part>
              <object-id xmlns:xlink="http://www.w3.org/1999/xlink" content-type="zoobank" xlink:type="simple">http://zoobank.org/F78999DD-14F1-405C-9262-DA883BDFB1F3</object-id>
            </tp:taxon-name><tp:taxon-status xmlns:xlink="http://www.w3.org/1999/xlink" xlink:type="simple">sp. nov.</tp:taxon-status><xref ref-type="fig" rid="F1">Figs 1D–F</xref><xref ref-type="fig" rid="F2">, 2F, G</xref><xref ref-type="fig" rid="F3">, 3</xref></tp:nomenclature><tp:treatment-sec sec-type="type material" id="SECID0E3KAG"><title>Type material.</title><p><bold>Holotype</bold> (♂): “BRAZIL: Amazonas: Novo Airão; <named-content xmlns:xlink="http://www.w3.org/1999/xlink" content-type="dwc:verbatimCoordinates" xlink:type="simple"><named-content content-type="geo-json" specific-use="{&#34;type&#34;:&#34;Point&#34;,&#34;coordinates&#34;:[-60.938400,-2.683969]}" id="NCID0EHLAG" xlink:type="simple">2°41'2.2878"S, 60°56'18.24"W</named-content></named-content>; 60 m; detrital pools in forest along sides of blackwater creek; 9.vi.2017; leg. Benetti; BR17-0609-04B” (INPA). <bold>Paratype (1)</bold>: Same data as holotype (SEMC, DNA voucher specimen SLE 1268).</p></tp:treatment-sec><tp:treatment-sec sec-type="Differential diagnosis" id="SECID0EOLAG"><title>Differential diagnosis.</title><p><italic><tp:taxon-name><tp:taxon-name-part taxon-name-part-type="genus" reg="Aulonochares">Aulonochares</tp:taxon-name-part><tp:taxon-name-part taxon-name-part-type="species" reg="novoairensis">novoairensis</tp:taxon-name-part></tp:taxon-name></italic> can be distinguished by its yellowish brown general coloration (Fig. <xref ref-type="fig" rid="F1">1D–F</xref>), and the shape of the aedeagus, which is widened at 2/3, with cylindrical median lobe (Fig. <xref ref-type="fig" rid="F2">2G</xref>).</p></tp:treatment-sec><tp:treatment-sec sec-type="description" id="SECID0EHMAG"><title>Description.</title><p>Body length 6.3–6.9 mm, width 3.4–3.6 mm. General coloration yellowish brown (Fig. <xref ref-type="fig" rid="F1">1D–F</xref>). Aedeagus (Fig. <xref ref-type="fig" rid="F2">2G</xref>) with outer margins of parameres sinuate, widest along 2/3; median lobe cylindrical, somewhat acute at apex.</p></tp:treatment-sec><tp:treatment-sec sec-type="etymology" id="SECID0EVMAG"><title>Etymology.</title><p>Named after Novo Airão municipality in the state of Amazonas in Brazil.</p></tp:treatment-sec><tp:treatment-sec sec-type="distribution" id="SECID0E1MAG"><title>Distribution.</title><p>Currently only known from a single locality in the central Amazon near Manaus (Fig. <xref ref-type="fig" rid="F3">3</xref>).</p></tp:treatment-sec><tp:treatment-sec sec-type="remarks" id="SECID0EENAG"><title>Remarks.</title><p>The single collection of this species was from densely forested, shallow detrital pools immediately adjacent to a blackwater stream.</p></tp:treatment-sec><tp:treatment-sec><!--Section generated to contain objects referenced in tp:taxon-treatment.--><fig id="F1" position="float" orientation="portrait"><label>Figure 1.</label><caption><p>Habitus of <italic><tp:taxon-name><tp:taxon-name-part taxon-name-part-type="genus" reg="Aulonochares">Aulonochares</tp:taxon-name-part></tp:taxon-name></italic> spp.: <bold>A–C</bold><italic><tp:taxon-name><tp:taxon-name-part taxon-name-part-type="genus" reg="Aulonochares">Aulonochares</tp:taxon-name-part><tp:taxon-name-part taxon-name-part-type="species" reg="tubulus">tubulus</tp:taxon-name-part></tp:taxon-name></italic>: <bold>A</bold> dorsal view <bold>B</bold> lateral view <bold>C</bold> ventral view. <bold>D–F</bold><italic><tp:taxon-name><tp:taxon-name-part taxon-name-part-type="genus" reg="Aulonochares">Aulonochares</tp:taxon-name-part><tp:taxon-name-part taxon-name-part-type="species" reg="novoairensis">novoairensis</tp:taxon-name-part></tp:taxon-name></italic>: <bold>D</bold> dorsal view <bold>E</bold> lateral view <bold>F</bold> ventral view. <bold>G–I</bold><italic><tp:taxon-name><tp:taxon-name-part taxon-name-part-type="genus" reg="Aulonochares">Aulonochares</tp:taxon-name-part><tp:taxon-name-part taxon-name-part-type="species" reg="lingulatus">lingulatus</tp:taxon-name-part></tp:taxon-name></italic>: <bold>G</bold> dorsal view <bold>H</bold> lateral view <bold>I</bold> ventral view. Scale bars: 5 mm.</p></caption><graphic xmlns:xlink="http://www.w3.org/1999/xlink" xlink:href="zookeys-855-109-g001.jpg" position="float" orientation="portrait" xlink:type="simple" id="oo_310058.jpg"/></fig><fig id="F2" position="float" orientation="portrait"><label>Figure 2.</label><caption><p>Head and internal structures of <italic><tp:taxon-name><tp:taxon-name-part taxon-name-part-type="genus" reg="Aulonochares">Aulonochares</tp:taxon-name-part></tp:taxon-name></italic> spp.: <bold>A–E</bold><italic><tp:taxon-name><tp:taxon-name-part taxon-name-part-type="genus" reg="Aulonochares">Aulonochares</tp:taxon-name-part><tp:taxon-name-part taxon-name-part-type="species" reg="tubulus">tubulus</tp:taxon-name-part></tp:taxon-name></italic>: <bold>A</bold> head, dorsal view <bold>B</bold> ventral view of mesoventrite with simply convex posterior elevation <bold>C</bold> posterior view of metafurca <bold>D</bold> fifth abdominal ventrite <bold>E</bold> aedeagus. <bold>F, G</bold><italic><tp:taxon-name><tp:taxon-name-part taxon-name-part-type="genus" reg="Aulonochares">Aulonochares</tp:taxon-name-part><tp:taxon-name-part taxon-name-part-type="species" reg="novoairensis">novoairensis</tp:taxon-name-part></tp:taxon-name></italic>: <bold>F</bold> head, dorsal view <bold>G</bold> aedeagus. <bold>H, I</bold><italic><tp:taxon-name><tp:taxon-name-part taxon-name-part-type="genus" reg="Aulonochares">Aulonochares</tp:taxon-name-part><tp:taxon-name-part taxon-name-part-type="species" reg="lingulatus">lingulatus</tp:taxon-name-part></tp:taxon-name></italic>: <bold>H</bold> head, dorsal view <bold>I</bold> aedeagus. Scale bars: 0.5 mm.</p></caption><graphic xmlns:xlink="http://www.w3.org/1999/xlink" xlink:href="zookeys-855-109-g002.jpg" position="float" orientation="portrait" xlink:type="simple" id="oo_310059.jpg"/></fig><fig id="F3" position="float" orientation="portrait"><label>Figure 3.</label><caption><p>Distribution of <italic><tp:taxon-name><tp:taxon-name-part taxon-name-part-type="genus" reg="Aulonochares">Aulonochares</tp:taxon-name-part></tp:taxon-name></italic> spp.</p></caption><graphic xmlns:xlink="http://www.w3.org/1999/xlink" xlink:href="zookeys-855-109-g003.jpg" position="float" orientation="portrait" xlink:type="simple" id="oo_310060.jpg"/></fig></tp:treatment-sec></tp:taxon-treatment>
