# Supplementary material for: Three additional new genera of acidocerine water scavenger beetles from the Guiana and Brazilian Shield regions of South America (Coleoptera, Hydrophilidae, Acidocerinae)
Source: Zookeys. 2019 Jun 13;855:109–54. doi: 10.3897/zookeys.855.33013 (PMC6586674; doi:10.3897/zookeys.855.33013)
Supplement: XML Treatment for Aulonochares tubulus [file zookeys.855.33013-treatment4.xml]

<!DOCTYPE tp:taxon-treatment
  PUBLIC "-//TaxonX//DTD Taxonomic Treatment Publishing DTD v0 20100105//EN" "tax-treatment-NSO.dtd">
<tp:taxon-treatment xmlns:tp="http://www.plazi.org/taxpub"><tp:treatment-meta><kwd-group><label>Taxon classification</label><kwd><named-content xmlns:xlink="http://www.w3.org/1999/xlink" content-type="kingdom">Animalia</named-content></kwd><kwd><named-content xmlns:xlink="http://www.w3.org/1999/xlink" content-type="order">Coleoptera</named-content></kwd><kwd><named-content xmlns:xlink="http://www.w3.org/1999/xlink" content-type="family">Hydrophilidae</named-content></kwd></kwd-group><mixed-citation publication-type="journal"><person-group><name><surname>Girón</surname><given-names>Jennifer C.</given-names></name><name><surname>Short</surname><given-names>Andrew Edward Z.</given-names></name></person-group><article-title>Three additional new genera of acidocerine water scavenger beetles from the Guiana and Brazilian Shield regions of South America (<tp:taxon-name><tp:taxon-name-part taxon-name-part-type="order">Coleoptera</tp:taxon-name-part></tp:taxon-name>, <tp:taxon-name><tp:taxon-name-part taxon-name-part-type="family">Hydrophilidae</tp:taxon-name-part></tp:taxon-name>, <tp:taxon-name><tp:taxon-name-part taxon-name-part-type="subfamily">Acidocerinae</tp:taxon-name-part></tp:taxon-name>)</article-title><source>Zookeys</source><day>13</day><month>6</month><year>2019</year><volume>855</volume><fpage>109</fpage><lpage>154</lpage><pub-id pub-id-type="doi">10.3897/zookeys.855.33013</pub-id></mixed-citation></tp:treatment-meta><tp:nomenclature><tp:taxon-name>
              <tp:taxon-name-part taxon-name-part-type="genus" reg="Aulonochares">Aulonochares</tp:taxon-name-part>
              <tp:taxon-name-part taxon-name-part-type="species" reg="tubulus">tubulus</tp:taxon-name-part>
              <object-id xmlns:xlink="http://www.w3.org/1999/xlink" content-type="zoobank" xlink:type="simple">http://zoobank.org/B79D0338-3EE9-4B12-8357-20006B091877</object-id>
            </tp:taxon-name><tp:taxon-status xmlns:xlink="http://www.w3.org/1999/xlink" xlink:type="simple">sp. nov.</tp:taxon-status><xref ref-type="fig" rid="F1">Figs 1A–C</xref><xref ref-type="fig" rid="F2">, 2A–E</xref><xref ref-type="fig" rid="F3">, 3</xref><xref ref-type="fig" rid="F4">, 4B</xref><!--PageBreak --></tp:nomenclature><tp:treatment-sec sec-type="type material" id="SECID0E6OAG"><title>Type material.</title><p><bold>Holotype</bold> (♂): “SURINAME: Sipaliwini District; <named-content xmlns:xlink="http://www.w3.org/1999/xlink" content-type="dwc:verbatimCoordinates" xlink:type="simple"><named-content content-type="geo-json" specific-use="{&#34;type&#34;:&#34;Point&#34;,&#34;coordinates&#34;:[-55.969150,2.005700]}" id="NCID0EKPAG" xlink:type="simple">2°00.342'N, 55°58.149'W</named-content></named-content>; 337 m; Sipaliwini Savanna nature Res., 4-Brothers Mts.; clearwater stream, sandy with emergent vegetation; at night; 31.iii.2017; leg. A. Short; SR17-0331-01F” (NZCS). <bold>Paratypes (156): BRAZIL: Roraima</bold>: “<named-content xmlns:xlink="http://www.w3.org/1999/xlink" content-type="dwc:verbatimCoordinates" xlink:type="simple"><named-content content-type="geo-json" specific-use="{&#34;type&#34;:&#34;Point&#34;,&#34;coordinates&#34;:[-60.332972,0.776417]}" id="NCID0EUPAG" xlink:type="simple">00°46'35.1"N, 60°19'58.7"W</named-content></named-content>; 97 m; Rorainópolis, Recanto da Cachoeira, vicinal 12; creek flowing through gallery forest; 10.1.2018; leg. A. Short; BR18-0110-04A” (SEMC, 3); “<named-content xmlns:xlink="http://www.w3.org/1999/xlink" content-type="dwc:verbatimCoordinates" xlink:type="simple"><named-content content-type="geo-json" specific-use="{&#34;type&#34;:&#34;Point&#34;,&#34;coordinates&#34;:[-59.573283,0.913100]}" id="NCID0E3PAG" xlink:type="simple">00°54.786'N, 59°34.397'W</named-content></named-content>; 150 m; Caroebe, Rio Caroebe, ca. 13 Km NE of Caroebe; margins of sandy river; 17.i.2018; leg. A. Short &amp; Benetti; BR18-0117-04A” (SEMC, 1). <bold>GUYANA: Region 9</bold>: “<named-content xmlns:xlink="http://www.w3.org/1999/xlink" content-type="dwc:verbatimCoordinates" xlink:type="simple"><named-content content-type="geo-json" specific-use="{&#34;type&#34;:&#34;Point&#34;,&#34;coordinates&#34;:[-59.236233,2.084917]}" id="NCID0EGQAG" xlink:type="simple">2°05.095'N, 59°14.174'W</named-content></named-content>; 250 m; Parabara, trail to mines; detrital pools in forest; 2.xi.2013; leg. Short, Isaacs, Salisbury; GY13-1102-01A” (CBDG, SEMC, 8); same, except “<named-content xmlns:xlink="http://www.w3.org/1999/xlink" content-type="dwc:verbatimCoordinates" xlink:type="simple"><named-content content-type="geo-json" specific-use="{&#34;type&#34;:&#34;Point&#34;,&#34;coordinates&#34;:[-59.227550,2.108200]}" id="NCID0EOQAG" xlink:type="simple">2°06.492'N, 59°13.653'W</named-content></named-content>;274 m; Parabara, N side of river; small flowing forested creek, detritus margins &amp; leaf packs; 3.xi.2013; GY13-1103-02A” (SEMC, 2). <bold>Region 8</bold>: “<named-content xmlns:xlink="http://www.w3.org/1999/xlink" content-type="dwc:verbatimCoordinates" xlink:type="simple"><named-content content-type="geo-json" specific-use="{&#34;type&#34;:&#34;Point&#34;,&#34;coordinates&#34;:[-59.112200,5.125650]}" id="NCID0EYQAG" xlink:type="simple">5°07.539'N, 59°06.732'W</named-content></named-content>; 80 m; Konawaruk River, basecamp 2 (NARIL basecamp); unnamed clearwater creek, slow flowing, shallow; 15.ix.2014; leg. Salisbury &amp; La Cruz; GY14-0915-02” (SEMC, 6). <bold>Region 6</bold>: “<named-content xmlns:xlink="http://www.w3.org/1999/xlink" content-type="dwc:verbatimCoordinates" xlink:type="simple"><named-content content-type="geo-json" specific-use="{&#34;type&#34;:&#34;Point&#34;,&#34;coordinates&#34;:[-58.186783,4.152383]}" id="NCID0ECRAG" xlink:type="simple">4°09.143'N, 58°11.207'W</named-content></named-content>; 105 m; Upper Berbice, c. 1 Km W Basecamp 1; small sandy stream; 21.ix.2014; leg. A. Short; GY14-0921-03A” (SEMC, 2); same, except “margins of creek; 22.iv.2014; leg. Short, Salisbury, La Cruz; GY14-0921-03H” (SEMC, 4); same, except “<named-content xmlns:xlink="http://www.w3.org/1999/xlink" content-type="dwc:verbatimCoordinates" xlink:type="simple"><named-content content-type="geo-json" specific-use="{&#34;type&#34;:&#34;Point&#34;,&#34;coordinates&#34;:[-58.189417,4.152267]}" id="NCID0EKRAG" xlink:type="simple">4°09.136'N, 58°11.365'W</named-content></named-content>; 106 m; Upper Berbice, ca. 1.1 Km W of basecamp 1; stream detrital pool; 23.ix.2014; GY14-0923-02A” (SEMC, 1); same, except “<named-content xmlns:xlink="http://www.w3.org/1999/xlink" content-type="dwc:verbatimCoordinates" xlink:type="simple"><named-content content-type="geo-json" specific-use="{&#34;type&#34;:&#34;Point&#34;,&#34;coordinates&#34;:[-58.178617,4.154817]}" id="NCID0ESRAG" xlink:type="simple">4°09.289'N, 58°10.717'W</named-content></named-content>; 95 m; Upper Berbice, Basecamp 1; margins of basecamp creek; 24.ix.2014; GY14-0924-01A” (SEMC, 1); same, except “<named-content xmlns:xlink="http://www.w3.org/1999/xlink" content-type="dwc:verbatimCoordinates" xlink:type="simple"><named-content content-type="geo-json" specific-use="{&#34;type&#34;:&#34;Point&#34;,&#34;coordinates&#34;:[-58.177117,4.154017]}" id="NCID0E1RAG" xlink:type="simple">4°09.241'N, 58°10.627'W</named-content></named-content>; 109 m; puddles along road; GY14-0924-02A” (SEMC, 4); same, except “margins of creek with leaf <!--PageBreak -->packs and mud; 25.ix.2014; leg. Short &amp; La Cruz; GY14-0925-01B” (SEMC, 1); same, except “detritus pools in dry creekbed; leg. Short, Salisbury, La Cruz; GY14-0925-01D” (SEMC, 1); same, except “<named-content xmlns:xlink="http://www.w3.org/1999/xlink" content-type="dwc:verbatimCoordinates" xlink:type="simple"><named-content content-type="geo-json" specific-use="{&#34;type&#34;:&#34;Point&#34;,&#34;coordinates&#34;:[-58.055050,5.064867]}" id="NCID0EESAG" xlink:type="simple">5°03.892'N, 58°03.303'W</named-content></named-content>; 71 m; Upper Berbice, Logging Road Km 1; marsh and creek; 29.ix.2014; GY14-0929-01B” (CBDG, SEMC, 12). <bold>SURINAME: Sipaliwini District</bold>: “<named-content xmlns:xlink="http://www.w3.org/1999/xlink" content-type="dwc:verbatimCoordinates" xlink:type="simple"><named-content content-type="geo-json" specific-use="{&#34;type&#34;:&#34;Point&#34;,&#34;coordinates&#34;:[-56.787400,2.175350]}" id="NCID0EOSAG" xlink:type="simple">2°10.521'N, 56°47.244'W</named-content></named-content>; 228 m, Camp 1, on Kutari River; forest swamp; 22.viii.2010; leg. Short &amp; Kadosoe; SR10-0822-02A; 2010 CI-RAP Survey” (SEMC, 2); same, except “<named-content xmlns:xlink="http://www.w3.org/1999/xlink" content-type="dwc:verbatimCoordinates" xlink:type="simple"><named-content content-type="geo-json" specific-use="{&#34;type&#34;:&#34;Point&#34;,&#34;coordinates&#34;:[-56.697683,2.362933]}" id="NCID0EWSAG" xlink:type="simple">2°21.776'N, 56°41.861'W</named-content></named-content>; 237 m; Camp 3, Wehepai; sandy forest creek; 4–6.ix.2010; SR10-0904-01A” (SEMC, 7); “<named-content xmlns:xlink="http://www.w3.org/1999/xlink" content-type="dwc:verbatimCoordinates" xlink:type="simple"><named-content content-type="geo-json" specific-use="{&#34;type&#34;:&#34;Point&#34;,&#34;coordinates&#34;:[-55.385000,2.977310]}" id="NCID0E5SAG" xlink:type="simple">2.97731N, 55.38500W</named-content></named-content>; 200 m; Camp 4 (low), Kasikasima; sandy stream on trail to METS camp; 20.iii.2012; leg. A. Short; SR12-0320-02A; 2010 CI-RAP Survey” (SEMC, 2); same, except “detrital pools along trail to METS camp; 20–25.iii.2012; SR12-0320-03A” (SEMC, 3); same, except “sandy creek, trail to Kasikasima; flotation; 22.iii.2012; SR12-0322-02A” (SEMC, 7); “<named-content xmlns:xlink="http://www.w3.org/1999/xlink" content-type="dwc:verbatimCoordinates" xlink:type="simple"><named-content content-type="geo-json" specific-use="{&#34;type&#34;:&#34;Point&#34;,&#34;coordinates&#34;:[-56.185633,4.681833]}" id="NCID0EGTAG" xlink:type="simple">04°40.910'N, 56°11.138'W</named-content></named-content>; 78 m; Raleighvallen Nature Reserve, Voltzberg Station; stream margins; 29.vii.2012; leg. Short, Maier, McIntosh, Kadosoe; SR12-0729-02A” (SEMC, 1); same, except “detrital side pool; leg. Short &amp; McIntosh; SR12-0729-02B” (SEMC, 1); same, except “margin of stream; 30.vii.2012; leg. Maier &amp; Kadosoe; SR12-0730-01A” (SEMC, 1); same, except “detrital pools along stream; leg. Short &amp; McIntosh; SR12-0730-01B” (NZCS, SEMC, 10); “<named-content xmlns:xlink="http://www.w3.org/1999/xlink" content-type="dwc:verbatimCoordinates" xlink:type="simple"><named-content content-type="geo-json" specific-use="{&#34;type&#34;:&#34;Point&#34;,&#34;coordinates&#34;:[-56.219318,4.708000]}" id="NCID0EOTAG" xlink:type="simple">4°42.48'N, 56°13.15908'W</named-content></named-content>; 24 m; Raleighvallen Nature Reserve, Lolopaise area; side pool of creek; 14.iii.2016; leg. Short et al.; SR16-0314-02D” (SEMC, 1); “<named-content xmlns:xlink="http://www.w3.org/1999/xlink" content-type="dwc:verbatimCoordinates" xlink:type="simple"><named-content content-type="geo-json" specific-use="{&#34;type&#34;:&#34;Point&#34;,&#34;coordinates&#34;:[-56.184650,4.673867]}" id="NCID0EWTAG" xlink:type="simple">4°40.432'N, 56°11.079'W</named-content></named-content>; 86 m; Raleighvallen Nature Reserve, base of Voltzberg; pooled up stream; 16.iii.2016; SR16-0316-01B” (SEMC, 1); “Raleighvallen Nature Reserve, trail from plateau to Voltzberg stream with roots, mud; 17.iii.2016; leg. J. Girón; SR16-0317-04A” (SEMC, 4); “<named-content xmlns:xlink="http://www.w3.org/1999/xlink" content-type="dwc:verbatimCoordinates" xlink:type="simple"><named-content content-type="geo-json" specific-use="{&#34;type&#34;:&#34;Point&#34;,&#34;coordinates&#34;:[-56.219318,4.708000]}" id="NCID0E5TAG" xlink:type="simple">4°42.48'N, 56°13.15908'W</named-content></named-content>; 24 m; Raleighvallen Nature Reserve, Lolopaise area; intermittent stream margins; flotation; 18.iii.2016; leg. Short et al.; SR16-0318-01D” (SEMC, 2); same, except “intermittent stream pools; pan/screen method; 18.iii.2016; leg. Toussaint et al.; SR16-0318-01E” (SEMC, 1); “Raleighvallen Nature Reserve, Copename River, Voltzberg trail; detrital pools in stream bed; 17.iii.2016; leg. A. Short; SR16-0319-01A” (SEMC, 1); “<named-content xmlns:xlink="http://www.w3.org/1999/xlink" content-type="dwc:verbatimCoordinates" xlink:type="simple"><named-content content-type="geo-json" specific-use="{&#34;type&#34;:&#34;Point&#34;,&#34;coordinates&#34;:[-56.219318,4.708000]}" id="NCID0EGUAG" xlink:type="simple">4°42.48'N, 56°13.15908'W</named-content></named-content>; 24 m; Raleighvallen Nature Reserve, Lolopaise area; intermittent stream pools; 19.iii.2016; leg. Toussaint et al.; SR16-0319-02C” (SEMC, 2); “<named-content xmlns:xlink="http://www.w3.org/1999/xlink" content-type="dwc:verbatimCoordinates" xlink:type="simple"><named-content content-type="geo-json" specific-use="{&#34;type&#34;:&#34;Point&#34;,&#34;coordinates&#34;:[-55.972850,2.006617]}" id="NCID0EOUAG" xlink:type="simple">2°00.397'N, 55°58.371'W</named-content></named-content>; 306 m; Sipaliwini Savanna nature Res., palm swamp nr. 4-Brothers Mts.; mud/detritus; 30.iii.2017; leg. Short &amp; Baca; SR17-0330-03A” (SEMC, 1); same, except “<named-content xmlns:xlink="http://www.w3.org/1999/xlink" content-type="dwc:verbatimCoordinates" xlink:type="simple"><named-content content-type="geo-json" specific-use="{&#34;type&#34;:&#34;Point&#34;,&#34;coordinates&#34;:[-55.969150,2.005700]}" id="NCID0EWUAG" xlink:type="simple">2°00.342'N, 55°58.149'W</named-content></named-content>; 337 m; 4-Brothers Mts.; clearwater stream, sandy with emergent vegetation; 31.iii.2017; SR17-0331-01C” (SEMC, 23); same, except “sandy pools in creek; leg. S. Baca; SR17-0331-01E” (SEMC, 10); same data as holotype (NZCS, SEMC, 23). <bold>VENEZUELA: Amazonas</bold>: “<named-content xmlns:xlink="http://www.w3.org/1999/xlink" content-type="dwc:verbatimCoordinates" xlink:type="simple"><named-content content-type="geo-json" specific-use="{&#34;type&#34;:&#34;Point&#34;,&#34;coordinates&#34;:[-66.166667,0.833333]}" id="NCID0EAVAG" xlink:type="simple">0°50'N, 66°10'W</named-content></named-content>; 140 m; Cerro de la Neblina, 1 Km S Basecamp; along small whitewater stream; pools of dead leaves and sticks; 17.ii.1985; leg. P.J. &amp; P.M. Spangler, R. Faitoute, W. Steiner” (USNM, 2); “Puerto Ayacucho; in small ponds full of dead leaves; 22.i.1985; leg. G.E. Ball” (SEMC, USNM, 5).</p></tp:treatment-sec><tp:treatment-sec sec-type="Differential diagnosis" id="SECID0EFVAG"><title>Differential diagnosis.</title><p><italic><tp:taxon-name><tp:taxon-name-part taxon-name-part-type="genus" reg="Aulonochares">Aulonochares</tp:taxon-name-part><tp:taxon-name-part taxon-name-part-type="species" reg="tubulus">tubulus</tp:taxon-name-part></tp:taxon-name></italic> can be distinguished by its dark brown general coloration (Fig. <xref ref-type="fig" rid="F1">1A–C</xref>), and the shape of the aedeagus, which is parallel sided along its basal 2/3, with cylindrical median lobe (Fig. <xref ref-type="fig" rid="F2">2E</xref>).</p><!--PageBreak --></tp:treatment-sec><tp:treatment-sec sec-type="description" id="SECID0E6VAG"><title>Description.</title><p>Body length 5.8–7.5 mm, width 3.1–4.0 mm. General coloration</p><p>dark brown (Fig. <xref ref-type="fig" rid="F1">1A–C</xref>). Aedeagus (Fig. <xref ref-type="fig" rid="F2">2E</xref>) with outer margins of parameres subparallel along basal 2/3, slightly concave along apical third; median lobe cylindrical, rounded at apex.</p></tp:treatment-sec><tp:treatment-sec sec-type="etymology" id="SECID0EOWAG"><title>Etymology.</title><p>Named with the Latin word <italic><tp:taxon-name><tp:taxon-name-part taxon-name-part-type="genus" reg="Aulonochares"/><tp:taxon-name-part taxon-name-part-type="species" reg="tubulus">tubulus</tp:taxon-name-part></tp:taxon-name></italic> meaning pipe, after the shape of the median lobe of the aedeagus in this species.</p></tp:treatment-sec><tp:treatment-sec sec-type="distribution" id="SECID0E5WAG"><title>Distribution.</title><p>Broadly distributed in the Guiana Shield region, from the Orinoco River to central Suriname (Fig. <xref ref-type="fig" rid="F3">3</xref>).</p></tp:treatment-sec><tp:treatment-sec sec-type="remarks" id="SECID0EIXAG"><title>Remarks.</title><p>The majority of collecting events of this species are from forested streams, including those actively flowing as well as pooled up, or from isolated marginal pools in the stream bed (Fig. <xref ref-type="fig" rid="F4">4B</xref>). A few collections were made in forested detrital pools, although most if not all of these were near or associated with riparian corridors. They are usually found in habitats with abundant detritus or decaying organic matter. Females have been observed on numerous occasions to carry their egg case beneath their abdomen.</p></tp:treatment-sec><tp:treatment-sec><!--Section generated to contain objects referenced in tp:taxon-treatment.--><fig id="F1" position="float" orientation="portrait"><label>Figure 1.</label><caption><p>Habitus of <italic><tp:taxon-name><tp:taxon-name-part taxon-name-part-type="genus" reg="Aulonochares">Aulonochares</tp:taxon-name-part></tp:taxon-name></italic> spp.: <bold>A–C</bold><italic><tp:taxon-name><tp:taxon-name-part taxon-name-part-type="genus" reg="Aulonochares">Aulonochares</tp:taxon-name-part><tp:taxon-name-part taxon-name-part-type="species" reg="tubulus">tubulus</tp:taxon-name-part></tp:taxon-name></italic>: <bold>A</bold> dorsal view <bold>B</bold> lateral view <bold>C</bold> ventral view. <bold>D–F</bold><italic><tp:taxon-name><tp:taxon-name-part taxon-name-part-type="genus" reg="Aulonochares">Aulonochares</tp:taxon-name-part><tp:taxon-name-part taxon-name-part-type="species" reg="novoairensis">novoairensis</tp:taxon-name-part></tp:taxon-name></italic>: <bold>D</bold> dorsal view <bold>E</bold> lateral view <bold>F</bold> ventral view. <bold>G–I</bold><italic><tp:taxon-name><tp:taxon-name-part taxon-name-part-type="genus" reg="Aulonochares">Aulonochares</tp:taxon-name-part><tp:taxon-name-part taxon-name-part-type="species" reg="lingulatus">lingulatus</tp:taxon-name-part></tp:taxon-name></italic>: <bold>G</bold> dorsal view <bold>H</bold> lateral view <bold>I</bold> ventral view. Scale bars: 5 mm.</p></caption><graphic xmlns:xlink="http://www.w3.org/1999/xlink" xlink:href="zookeys-855-109-g001.jpg" position="float" orientation="portrait" xlink:type="simple" id="oo_310058.jpg"/></fig><fig id="F2" position="float" orientation="portrait"><label>Figure 2.</label><caption><p>Head and internal structures of <italic><tp:taxon-name><tp:taxon-name-part taxon-name-part-type="genus" reg="Aulonochares">Aulonochares</tp:taxon-name-part></tp:taxon-name></italic> spp.: <bold>A–E</bold><italic><tp:taxon-name><tp:taxon-name-part taxon-name-part-type="genus" reg="Aulonochares">Aulonochares</tp:taxon-name-part><tp:taxon-name-part taxon-name-part-type="species" reg="tubulus">tubulus</tp:taxon-name-part></tp:taxon-name></italic>: <bold>A</bold> head, dorsal view <bold>B</bold> ventral view of mesoventrite with simply convex posterior elevation <bold>C</bold> posterior view of metafurca <bold>D</bold> fifth abdominal ventrite <bold>E</bold> aedeagus. <bold>F, G</bold><italic><tp:taxon-name><tp:taxon-name-part taxon-name-part-type="genus" reg="Aulonochares">Aulonochares</tp:taxon-name-part><tp:taxon-name-part taxon-name-part-type="species" reg="novoairensis">novoairensis</tp:taxon-name-part></tp:taxon-name></italic>: <bold>F</bold> head, dorsal view <bold>G</bold> aedeagus. <bold>H, I</bold><italic><tp:taxon-name><tp:taxon-name-part taxon-name-part-type="genus" reg="Aulonochares">Aulonochares</tp:taxon-name-part><tp:taxon-name-part taxon-name-part-type="species" reg="lingulatus">lingulatus</tp:taxon-name-part></tp:taxon-name></italic>: <bold>H</bold> head, dorsal view <bold>I</bold> aedeagus. Scale bars: 0.5 mm.</p></caption><graphic xmlns:xlink="http://www.w3.org/1999/xlink" xlink:href="zookeys-855-109-g002.jpg" position="float" orientation="portrait" xlink:type="simple" id="oo_310059.jpg"/></fig><fig id="F3" position="float" orientation="portrait"><label>Figure 3.</label><caption><p>Distribution of <italic><tp:taxon-name><tp:taxon-name-part taxon-name-part-type="genus" reg="Aulonochares">Aulonochares</tp:taxon-name-part></tp:taxon-name></italic> spp.</p></caption><graphic xmlns:xlink="http://www.w3.org/1999/xlink" xlink:href="zookeys-855-109-g003.jpg" position="float" orientation="portrait" xlink:type="simple" id="oo_310060.jpg"/></fig><fig id="F4" position="float" orientation="portrait"><label>Figure 4.</label><caption><p>Habitat of <italic><tp:taxon-name><tp:taxon-name-part taxon-name-part-type="genus" reg="Aulonochares">Aulonochares</tp:taxon-name-part></tp:taxon-name></italic> spp. <bold>A</bold> habitat and type locality for <italic><tp:taxon-name><tp:taxon-name-part taxon-name-part-type="genus" reg="Aulonochares">A.</tp:taxon-name-part><tp:taxon-name-part taxon-name-part-type="species" reg="lingulatus">lingulatus</tp:taxon-name-part></tp:taxon-name></italic>, Suriname: Kasikasima, collecting event SR12-0320-02A <bold>B</bold> habitat for <italic><tp:taxon-name><tp:taxon-name-part taxon-name-part-type="genus" reg="Aulonochares">A.</tp:taxon-name-part><tp:taxon-name-part taxon-name-part-type="species" reg="tubulus">tubulus</tp:taxon-name-part></tp:taxon-name></italic>, Guyana: Upper Berbice, collecting event GY14-0921-03H.</p></caption><graphic xmlns:xlink="http://www.w3.org/1999/xlink" xlink:href="zookeys-855-109-g004.jpg" position="float" orientation="portrait" xlink:type="simple" id="oo_310061.jpg"/></fig></tp:treatment-sec></tp:taxon-treatment>
