# Supplementary material for: Three additional new genera of acidocerine water scavenger beetles from the Guiana and Brazilian Shield regions of South America (Coleoptera, Hydrophilidae, Acidocerinae)
Source: Zookeys. 2019 Jun 13;855:109–54. doi: 10.3897/zookeys.855.33013 (PMC6586674; doi:10.3897/zookeys.855.33013)
Supplement: XML Treatment for Ephydrolithus spiculatus [file zookeys.855.33013-treatment9.xml]

<!DOCTYPE tp:taxon-treatment
  PUBLIC "-//TaxonX//DTD Taxonomic Treatment Publishing DTD v0 20100105//EN" "tax-treatment-NSO.dtd">
<tp:taxon-treatment xmlns:tp="http://www.plazi.org/taxpub"><tp:treatment-meta><kwd-group><label>Taxon classification</label><kwd><named-content xmlns:xlink="http://www.w3.org/1999/xlink" content-type="kingdom">Animalia</named-content></kwd><kwd><named-content xmlns:xlink="http://www.w3.org/1999/xlink" content-type="order">Coleoptera</named-content></kwd><kwd><named-content xmlns:xlink="http://www.w3.org/1999/xlink" content-type="family">Hydrophilidae</named-content></kwd></kwd-group><mixed-citation publication-type="journal"><person-group><name><surname>Girón</surname><given-names>Jennifer C.</given-names></name><name><surname>Short</surname><given-names>Andrew Edward Z.</given-names></name></person-group><article-title>Three additional new genera of acidocerine water scavenger beetles from the Guiana and Brazilian Shield regions of South America (<tp:taxon-name><tp:taxon-name-part taxon-name-part-type="order">Coleoptera</tp:taxon-name-part></tp:taxon-name>, <tp:taxon-name><tp:taxon-name-part taxon-name-part-type="family">Hydrophilidae</tp:taxon-name-part></tp:taxon-name>, <tp:taxon-name><tp:taxon-name-part taxon-name-part-type="subfamily">Acidocerinae</tp:taxon-name-part></tp:taxon-name>)</article-title><source>Zookeys</source><day>13</day><month>6</month><year>2019</year><volume>855</volume><fpage>109</fpage><lpage>154</lpage><pub-id pub-id-type="doi">10.3897/zookeys.855.33013</pub-id></mixed-citation></tp:treatment-meta><tp:nomenclature><tp:taxon-name>
              <tp:taxon-name-part taxon-name-part-type="genus" reg="Ephydrolithus">Ephydrolithus</tp:taxon-name-part>
              <tp:taxon-name-part taxon-name-part-type="species" reg="spiculatus">spiculatus</tp:taxon-name-part>
              <object-id xmlns:xlink="http://www.w3.org/1999/xlink" content-type="zoobank" xlink:type="simple">http://zoobank.org/EEAFB6BE-5C09-4572-B963-321840A6E871</object-id>
            </tp:taxon-name><tp:taxon-status xmlns:xlink="http://www.w3.org/1999/xlink" xlink:type="simple">sp. nov.</tp:taxon-status><xref ref-type="fig" rid="F7">Figs 7F, G</xref><xref ref-type="fig" rid="F8">, 8</xref><xref ref-type="fig" rid="F9">, 9C</xref></tp:nomenclature><tp:treatment-sec sec-type="type material" id="SECID0EUOAI"><title>Type material.</title><p><bold>Holotype</bold> (♂): “BRAZIL: Minas Gerais: Lassance; <named-content xmlns:xlink="http://www.w3.org/1999/xlink" content-type="dwc:verbatimCoordinates" xlink:type="simple"><named-content content-type="geo-json" specific-use="{&#34;type&#34;:&#34;Point&#34;,&#34;coordinates&#34;:[-44.505150,-17.833840]}" id="NCID0E6OAI" xlink:type="simple">17.83384S, 44.50515W</named-content></named-content>; 568 m; Cachoeira da Palmeira; flotation of root mats and moss from side of waterfall &amp; seepage; 2.iii.2018; leg. Benetti &amp; team; BR18-0302-04A” (INPA).</p></tp:treatment-sec><tp:treatment-sec sec-type="Differential diagnosis" id="SECID0EEPAI"><title>Differential diagnosis.</title><p><italic><tp:taxon-name><tp:taxon-name-part taxon-name-part-type="genus" reg="Ephydrolithus">Ephydrolithus</tp:taxon-name-part><tp:taxon-name-part taxon-name-part-type="species" reg="spiculatus">spiculatus</tp:taxon-name-part></tp:taxon-name></italic> is very similar to <italic><tp:taxon-name><tp:taxon-name-part taxon-name-part-type="genus" reg="Ephydrolithus">E.</tp:taxon-name-part><tp:taxon-name-part taxon-name-part-type="species" reg="hamadae">hamadae</tp:taxon-name-part></tp:taxon-name></italic> and <italic><tp:taxon-name><tp:taxon-name-part taxon-name-part-type="genus" reg="Ephydrolithus">E.</tp:taxon-name-part><tp:taxon-name-part taxon-name-part-type="species" reg="teli">teli</tp:taxon-name-part></tp:taxon-name></italic>. It can be easily distinguished from both by the presence of a pointed spine on the posterior elevation of the mesoventrite (see Fig. <xref ref-type="fig" rid="F7">7G</xref>).</p></tp:treatment-sec><tp:treatment-sec sec-type="description" id="SECID0EPQAI"><title>Description.</title><p>Body length 3.2 mm, width 1.7 mm. Body elongate oval, moderately convex. General coloration brown, slightly paler on pronotum and along margins of elytra, with dark brown head. Posterior elevation of mesoventrite with a pointed spine (Fig. <xref ref-type="fig" rid="F7">7G</xref>). Elytra without striae or serial punctures. Pro- and mesofemora covered with hydrofuge pubescence along basal 2/3; metafemora with hydrofuge pubescence along basal 2/3 of anterior margin, and on tibial grooves. Apex of fifth abdominal ventrite truncate. Aedeagus (Fig. <xref ref-type="fig" rid="F7">7F</xref>) with basal piece 0.9 × the length of parameres; parameres nearly 0.3 × greatest width of median lobe, with outer margins nearly straight for most of their length; apex of parameres truncate, with outer corners broadly rounded; apex of median lobe widely acute.</p></tp:treatment-sec><tp:treatment-sec sec-type="etymology" id="SECID0E4QAI"><title>Etymology.</title><p>Named with the Latin word <italic><tp:taxon-name><tp:taxon-name-part taxon-name-part-type="genus" reg="Ephydrolithus"/><tp:taxon-name-part taxon-name-part-type="species" reg="spiculatus">spiculatus</tp:taxon-name-part></tp:taxon-name></italic> meaning sharpen to a point, in reference to the pointed spine on the posterior elevation of the mesoventrite.</p></tp:treatment-sec><tp:treatment-sec sec-type="distribution" id="SECID0ENRAI"><title>Distribution.</title><p>Known only from the type locality (Fig. <xref ref-type="fig" rid="F8">8</xref>).</p></tp:treatment-sec><tp:treatment-sec sec-type="remarks" id="SECID0EXRAI"><title>Remarks.</title><p>This species was collected by gathering moss and roots from bottom and margin of a seepage that was next to a large waterfall (Fig. <xref ref-type="fig" rid="F9">9C</xref>). The only known specimen was collected by placing the moss and roots in a pan of water, where it floated to the surface along with several specimens of <italic><tp:taxon-name><tp:taxon-name-part taxon-name-part-type="genus" reg="Ephydrolithus">E.</tp:taxon-name-part><tp:taxon-name-part taxon-name-part-type="species" reg="hamadae">hamadae</tp:taxon-name-part></tp:taxon-name></italic>.</p></tp:treatment-sec><tp:treatment-sec><!--Section generated to contain objects referenced in tp:taxon-treatment.--><fig id="F7" position="float" orientation="portrait"><label>Figure 7.</label><caption><p>Thorax, abdomen and genitalia of <italic><tp:taxon-name><tp:taxon-name-part taxon-name-part-type="genus" reg="Ephydrolithus">Ephydrolithus</tp:taxon-name-part></tp:taxon-name></italic> spp.: <bold>A–D</bold><italic><tp:taxon-name><tp:taxon-name-part taxon-name-part-type="genus" reg="Ephydrolithus">Ephydrolithus</tp:taxon-name-part><tp:taxon-name-part taxon-name-part-type="species" reg="hamadae">hamadae</tp:taxon-name-part></tp:taxon-name></italic>: <bold>A</bold> ventral view of mesoventrite (white arrow pointing transverse ridge) <bold>B</bold> posterior view of metafurca <bold>C</bold> fifth abdominal ventrite <bold>D</bold> aedeagus <bold>E</bold> aedeagus of <italic><tp:taxon-name><tp:taxon-name-part taxon-name-part-type="genus" reg="Ephydrolithus">Ephydrolithus</tp:taxon-name-part><tp:taxon-name-part taxon-name-part-type="species" reg="teli">teli</tp:taxon-name-part></tp:taxon-name></italic>. <bold>F, G</bold><italic><tp:taxon-name><tp:taxon-name-part taxon-name-part-type="genus" reg="Ephydrolithus">Ephydrolithus</tp:taxon-name-part><tp:taxon-name-part taxon-name-part-type="species" reg="spiculatus">spiculatus</tp:taxon-name-part></tp:taxon-name></italic>: <bold>F</bold> aedeagus <bold>G</bold> oblique view of mesoventrite (black arrow pointing well-developed tooth) <bold>H</bold> aedeagus of <italic><tp:taxon-name><tp:taxon-name-part taxon-name-part-type="genus" reg="Ephydrolithus">Ephydrolithus</tp:taxon-name-part><tp:taxon-name-part taxon-name-part-type="species" reg="ogmos">ogmos</tp:taxon-name-part></tp:taxon-name></italic><bold>I</bold> aedeagus of <italic><tp:taxon-name><tp:taxon-name-part taxon-name-part-type="genus" reg="Ephydrolithus">Ephydrolithus</tp:taxon-name-part><tp:taxon-name-part taxon-name-part-type="species" reg="minor">minor</tp:taxon-name-part></tp:taxon-name></italic>. Scale bars: 0.25 mm.</p></caption><graphic xmlns:xlink="http://www.w3.org/1999/xlink" xlink:href="zookeys-855-109-g007.jpg" position="float" orientation="portrait" xlink:type="simple" id="oo_310064.jpg"/></fig><fig id="F8" position="float" orientation="portrait"><label>Figure 8.</label><caption><p>Distribution of <italic><tp:taxon-name><tp:taxon-name-part taxon-name-part-type="genus" reg="Ephydrolithus">Ephydrolithus</tp:taxon-name-part></tp:taxon-name></italic> spp.</p></caption><graphic xmlns:xlink="http://www.w3.org/1999/xlink" xlink:href="zookeys-855-109-g008.jpg" position="float" orientation="portrait" xlink:type="simple" id="oo_310065.jpg"/></fig><fig id="F9" position="float" orientation="portrait"><label>Figure 9.</label><caption><p>Habitat of <italic><tp:taxon-name><tp:taxon-name-part taxon-name-part-type="genus" reg="Ephydrolithus">Ephydrolithus</tp:taxon-name-part></tp:taxon-name></italic> spp. <bold>A, B</bold> habitat and type locality for <italic><tp:taxon-name><tp:taxon-name-part taxon-name-part-type="genus" reg="Ephydrolithus">E.</tp:taxon-name-part><tp:taxon-name-part taxon-name-part-type="species" reg="minor">minor</tp:taxon-name-part></tp:taxon-name></italic> and <italic><tp:taxon-name><tp:taxon-name-part taxon-name-part-type="genus" reg="Ephydrolithus">E.</tp:taxon-name-part><tp:taxon-name-part taxon-name-part-type="species" reg="ogmos">ogmos</tp:taxon-name-part></tp:taxon-name></italic>, Brazil, Pico do Barbado, collecting event BR18-0226-01C <bold>C</bold> habitat and type locality for <italic><tp:taxon-name><tp:taxon-name-part taxon-name-part-type="genus" reg="Ephydrolithus">E.</tp:taxon-name-part><tp:taxon-name-part taxon-name-part-type="species" reg="hamadae">hamadae</tp:taxon-name-part></tp:taxon-name></italic> and <italic><tp:taxon-name><tp:taxon-name-part taxon-name-part-type="genus" reg="Ephydrolithus">E.</tp:taxon-name-part><tp:taxon-name-part taxon-name-part-type="species" reg="spiculatus">spiculatus</tp:taxon-name-part></tp:taxon-name></italic>, Brazil, Cachoeira da Palmeira, collecting event BR18-0302-04A <bold>D</bold> habitat and type locality for E. <italic><tp:taxon-name><tp:taxon-name-part taxon-name-part-type="genus" reg="Ephydrolithus"/><tp:taxon-name-part taxon-name-part-type="species" reg="teli">teli</tp:taxon-name-part></tp:taxon-name></italic>, Brazil, Pico do Barbado, collecting event BR18-0226-01B.</p></caption><graphic xmlns:xlink="http://www.w3.org/1999/xlink" xlink:href="zookeys-855-109-g009.jpg" position="float" orientation="portrait" xlink:type="simple" id="oo_310066.jpg"/></fig></tp:treatment-sec></tp:taxon-treatment>
