# Supplementary material for: Three additional new genera of acidocerine water scavenger beetles from the Guiana and Brazilian Shield regions of South America (Coleoptera, Hydrophilidae, Acidocerinae)
Source: Zookeys. 2019 Jun 13;855:109–54. doi: 10.3897/zookeys.855.33013 (PMC6586674; doi:10.3897/zookeys.855.33013)
Supplement: XML Treatment for Ephydrolithus teli [file zookeys.855.33013-treatment10.xml]

<!DOCTYPE tp:taxon-treatment
  PUBLIC "-//TaxonX//DTD Taxonomic Treatment Publishing DTD v0 20100105//EN" "tax-treatment-NSO.dtd">
<tp:taxon-treatment xmlns:tp="http://www.plazi.org/taxpub"><tp:treatment-meta><kwd-group><label>Taxon classification</label><kwd><named-content xmlns:xlink="http://www.w3.org/1999/xlink" content-type="kingdom">Animalia</named-content></kwd><kwd><named-content xmlns:xlink="http://www.w3.org/1999/xlink" content-type="order">Coleoptera</named-content></kwd><kwd><named-content xmlns:xlink="http://www.w3.org/1999/xlink" content-type="family">Hydrophilidae</named-content></kwd></kwd-group><mixed-citation publication-type="journal"><person-group><name><surname>Girón</surname><given-names>Jennifer C.</given-names></name><name><surname>Short</surname><given-names>Andrew Edward Z.</given-names></name></person-group><article-title>Three additional new genera of acidocerine water scavenger beetles from the Guiana and Brazilian Shield regions of South America (<tp:taxon-name><tp:taxon-name-part taxon-name-part-type="order">Coleoptera</tp:taxon-name-part></tp:taxon-name>, <tp:taxon-name><tp:taxon-name-part taxon-name-part-type="family">Hydrophilidae</tp:taxon-name-part></tp:taxon-name>, <tp:taxon-name><tp:taxon-name-part taxon-name-part-type="subfamily">Acidocerinae</tp:taxon-name-part></tp:taxon-name>)</article-title><source>Zookeys</source><day>13</day><month>6</month><year>2019</year><volume>855</volume><fpage>109</fpage><lpage>154</lpage><pub-id pub-id-type="doi">10.3897/zookeys.855.33013</pub-id></mixed-citation></tp:treatment-meta><tp:nomenclature><tp:taxon-name>
              <tp:taxon-name-part taxon-name-part-type="genus" reg="Ephydrolithus">Ephydrolithus</tp:taxon-name-part>
              <tp:taxon-name-part taxon-name-part-type="species" reg="teli">teli</tp:taxon-name-part>
              <object-id xmlns:xlink="http://www.w3.org/1999/xlink" content-type="zoobank" xlink:type="simple">http://zoobank.org/A1E4159C-2BAC-4B4D-B215-2D4A109C1D5E</object-id>
            </tp:taxon-name><tp:taxon-status xmlns:xlink="http://www.w3.org/1999/xlink" xlink:type="simple">sp. nov.</tp:taxon-status><xref ref-type="fig" rid="F5">Figs 5E–H</xref><xref ref-type="fig" rid="F7">, 7E</xref><xref ref-type="fig" rid="F8">, 8</xref><xref ref-type="fig" rid="F9">, 9D</xref></tp:nomenclature><tp:treatment-sec sec-type="type material" id="SECID0EBUAI"><title>Type material.</title><p><bold>Holotype</bold> (♂): “BRAZIL: Bahia: Abaíra; <named-content xmlns:xlink="http://www.w3.org/1999/xlink" content-type="dwc:verbatimCoordinates" xlink:type="simple"><named-content content-type="geo-json" specific-use="{&#34;type&#34;:&#34;Point&#34;,&#34;coordinates&#34;:[-41.904890,-13.290530]}" id="NCID0EMUAI" xlink:type="simple">13.29053S, 41.90489W</named-content></named-content>; 1705 m; Pico do Barbado, W of Catolés; flotation of mud and moss from seepage; 26.ii.2018; leg. Benetti &amp; team; BR18-0226-01B” (INPA). <bold>Paratypes (8): BRAZIL: Bahia</bold>: Same data as holotype (SEMC, 6 including DNA voucher SLE-1486). <bold>Minas Gerais</bold>: “Monte Azul; <named-content xmlns:xlink="http://www.w3.org/1999/xlink" content-type="dwc:verbatimCoordinates" xlink:type="simple"><named-content content-type="geo-json" specific-use="{&#34;type&#34;:&#34;Point&#34;,&#34;coordinates&#34;:[-42.803510,-15.170670]}" id="NCID0EYUAI" xlink:type="simple">15.17067S, 42.80351W</named-content></named-content>; 970 m; Serra do Espinhaço, c. 7 Km E of Monte Azul; seepage areas in stream on rock; 28.ii.2018; leg. Benetti &amp; team; BR18-0228-02B” (SEMC, 3 including DNA voucher SLE-1509).</p></tp:treatment-sec><tp:treatment-sec sec-type="Differential diagnosis" id="SECID0E4UAI"><title>Differential diagnosis.</title><p><italic><tp:taxon-name><tp:taxon-name-part taxon-name-part-type="genus" reg="Ephydrolithus">Ephydrolithus</tp:taxon-name-part><tp:taxon-name-part taxon-name-part-type="species" reg="teli">teli</tp:taxon-name-part></tp:taxon-name></italic> is very similar to <italic><tp:taxon-name><tp:taxon-name-part taxon-name-part-type="genus" reg="Ephydrolithus">E.</tp:taxon-name-part><tp:taxon-name-part taxon-name-part-type="species" reg="hamadae">hamadae</tp:taxon-name-part></tp:taxon-name></italic>. Both species can only be distinguished from each other by characteristics of the aedeagus.</p></tp:treatment-sec><tp:treatment-sec sec-type="description" id="SECID0EZVAI"><title>Description.</title><p>Body length 2.8–3.3 mm, width 1.5–1.9 mm. Body elongate oval, moderately convex (Fig. <xref ref-type="fig" rid="F5">5F</xref>). General coloration dark brown. Posterior elevation of mesoventrite with well-defined, curved transverse ridge. Elytra without striae or serial punctures. Pro- and mesofemora covered with hydrofuge pubescence along basal 2/3; metafemora with hydrofuge pubescence on tibial grooves. Apex of fifth abdominal ventrite truncate. Aedeagus (Fig. <xref ref-type="fig" rid="F7">7E</xref>) with basal piece 0.85 × the length of parameres; parameres nearly 0.4 × greatest width of median lobe, with outer margins only slightly convex; apex of parameres truncate, obliquely directed; apex of median lobe triangular, very narrowly rounded.</p></tp:treatment-sec><tp:treatment-sec sec-type="etymology" id="SECID0EHWAI"><title>Etymology.</title><p>Named with the Latin word <italic><tp:taxon-name><tp:taxon-name-part taxon-name-part-type="genus" reg="Ephydrolithus"/><tp:taxon-name-part taxon-name-part-type="species" reg="teli">teli</tp:taxon-name-part></tp:taxon-name></italic> meaning spear, in reference to the shape of the median lobe of the aedeagus of the species.</p></tp:treatment-sec><tp:treatment-sec sec-type="distribution" id="SECID0EXWAI"><title>Distribution.</title><p>Known from two localities in the highlands of northeastern Brazil (Fig. <xref ref-type="fig" rid="F8">8</xref>).</p></tp:treatment-sec><tp:treatment-sec sec-type="remarks" id="SECID0EBXAI"><title>Remarks.</title><p>Both collections of this species were taken from rocky seepage habitats (e.g., Fig. <xref ref-type="fig" rid="F9">9D</xref>).</p></tp:treatment-sec><tp:treatment-sec><!--Section generated to contain objects referenced in tp:taxon-treatment.--><fig id="F5" position="float" orientation="portrait"><label>Figure 5.</label><caption><p>Habitus of <italic><tp:taxon-name><tp:taxon-name-part taxon-name-part-type="genus" reg="Ephydrolithus">Ephydrolithus</tp:taxon-name-part></tp:taxon-name></italic> spp.: <bold>A–D</bold><italic><tp:taxon-name><tp:taxon-name-part taxon-name-part-type="genus" reg="Ephydrolithus">Ephydrolithus</tp:taxon-name-part><tp:taxon-name-part taxon-name-part-type="species" reg="hamadae">hamadae</tp:taxon-name-part></tp:taxon-name></italic>: <bold>A</bold> dorsal view <bold>B</bold> lateral view <bold>C</bold> ventral view <bold>D</bold> head, dorsal view. <bold>E–H</bold><italic><tp:taxon-name><tp:taxon-name-part taxon-name-part-type="genus" reg="Ephydrolithus">Ephydrolithus</tp:taxon-name-part><tp:taxon-name-part taxon-name-part-type="species" reg="teli">teli</tp:taxon-name-part></tp:taxon-name></italic>: <bold>E</bold> dorsal view <bold>F</bold> lateral view <bold>G</bold> ventral view <bold>H</bold> head, dorsal view. Scale bars: 1 mm.</p></caption><graphic xmlns:xlink="http://www.w3.org/1999/xlink" xlink:href="zookeys-855-109-g005.jpg" position="float" orientation="portrait" xlink:type="simple" id="oo_310062.jpg"/></fig><fig id="F7" position="float" orientation="portrait"><label>Figure 7.</label><caption><p>Thorax, abdomen and genitalia of <italic><tp:taxon-name><tp:taxon-name-part taxon-name-part-type="genus" reg="Ephydrolithus">Ephydrolithus</tp:taxon-name-part></tp:taxon-name></italic> spp.: <bold>A–D</bold><italic><tp:taxon-name><tp:taxon-name-part taxon-name-part-type="genus" reg="Ephydrolithus">Ephydrolithus</tp:taxon-name-part><tp:taxon-name-part taxon-name-part-type="species" reg="hamadae">hamadae</tp:taxon-name-part></tp:taxon-name></italic>: <bold>A</bold> ventral view of mesoventrite (white arrow pointing transverse ridge) <bold>B</bold> posterior view of metafurca <bold>C</bold> fifth abdominal ventrite <bold>D</bold> aedeagus <bold>E</bold> aedeagus of <italic><tp:taxon-name><tp:taxon-name-part taxon-name-part-type="genus" reg="Ephydrolithus">Ephydrolithus</tp:taxon-name-part><tp:taxon-name-part taxon-name-part-type="species" reg="teli">teli</tp:taxon-name-part></tp:taxon-name></italic>. <bold>F, G</bold><italic><tp:taxon-name><tp:taxon-name-part taxon-name-part-type="genus" reg="Ephydrolithus">Ephydrolithus</tp:taxon-name-part><tp:taxon-name-part taxon-name-part-type="species" reg="spiculatus">spiculatus</tp:taxon-name-part></tp:taxon-name></italic>: <bold>F</bold> aedeagus <bold>G</bold> oblique view of mesoventrite (black arrow pointing well-developed tooth) <bold>H</bold> aedeagus of <italic><tp:taxon-name><tp:taxon-name-part taxon-name-part-type="genus" reg="Ephydrolithus">Ephydrolithus</tp:taxon-name-part><tp:taxon-name-part taxon-name-part-type="species" reg="ogmos">ogmos</tp:taxon-name-part></tp:taxon-name></italic><bold>I</bold> aedeagus of <italic><tp:taxon-name><tp:taxon-name-part taxon-name-part-type="genus" reg="Ephydrolithus">Ephydrolithus</tp:taxon-name-part><tp:taxon-name-part taxon-name-part-type="species" reg="minor">minor</tp:taxon-name-part></tp:taxon-name></italic>. Scale bars: 0.25 mm.</p></caption><graphic xmlns:xlink="http://www.w3.org/1999/xlink" xlink:href="zookeys-855-109-g007.jpg" position="float" orientation="portrait" xlink:type="simple" id="oo_310064.jpg"/></fig><fig id="F8" position="float" orientation="portrait"><label>Figure 8.</label><caption><p>Distribution of <italic><tp:taxon-name><tp:taxon-name-part taxon-name-part-type="genus" reg="Ephydrolithus">Ephydrolithus</tp:taxon-name-part></tp:taxon-name></italic> spp.</p></caption><graphic xmlns:xlink="http://www.w3.org/1999/xlink" xlink:href="zookeys-855-109-g008.jpg" position="float" orientation="portrait" xlink:type="simple" id="oo_310065.jpg"/></fig><fig id="F9" position="float" orientation="portrait"><label>Figure 9.</label><caption><p>Habitat of <italic><tp:taxon-name><tp:taxon-name-part taxon-name-part-type="genus" reg="Ephydrolithus">Ephydrolithus</tp:taxon-name-part></tp:taxon-name></italic> spp. <bold>A, B</bold> habitat and type locality for <italic><tp:taxon-name><tp:taxon-name-part taxon-name-part-type="genus" reg="Ephydrolithus">E.</tp:taxon-name-part><tp:taxon-name-part taxon-name-part-type="species" reg="minor">minor</tp:taxon-name-part></tp:taxon-name></italic> and <italic><tp:taxon-name><tp:taxon-name-part taxon-name-part-type="genus" reg="Ephydrolithus">E.</tp:taxon-name-part><tp:taxon-name-part taxon-name-part-type="species" reg="ogmos">ogmos</tp:taxon-name-part></tp:taxon-name></italic>, Brazil, Pico do Barbado, collecting event BR18-0226-01C <bold>C</bold> habitat and type locality for <italic><tp:taxon-name><tp:taxon-name-part taxon-name-part-type="genus" reg="Ephydrolithus">E.</tp:taxon-name-part><tp:taxon-name-part taxon-name-part-type="species" reg="hamadae">hamadae</tp:taxon-name-part></tp:taxon-name></italic> and <italic><tp:taxon-name><tp:taxon-name-part taxon-name-part-type="genus" reg="Ephydrolithus">E.</tp:taxon-name-part><tp:taxon-name-part taxon-name-part-type="species" reg="spiculatus">spiculatus</tp:taxon-name-part></tp:taxon-name></italic>, Brazil, Cachoeira da Palmeira, collecting event BR18-0302-04A <bold>D</bold> habitat and type locality for E. <italic><tp:taxon-name><tp:taxon-name-part taxon-name-part-type="genus" reg="Ephydrolithus"/><tp:taxon-name-part taxon-name-part-type="species" reg="teli">teli</tp:taxon-name-part></tp:taxon-name></italic>, Brazil, Pico do Barbado, collecting event BR18-0226-01B.</p></caption><graphic xmlns:xlink="http://www.w3.org/1999/xlink" xlink:href="zookeys-855-109-g009.jpg" position="float" orientation="portrait" xlink:type="simple" id="oo_310066.jpg"/></fig></tp:treatment-sec></tp:taxon-treatment>
