# Supplementary material for: Three additional new genera of acidocerine water scavenger beetles from the Guiana and Brazilian Shield regions of South America (Coleoptera, Hydrophilidae, Acidocerinae)
Source: Zookeys. 2019 Jun 13;855:109–54. doi: 10.3897/zookeys.855.33013 (PMC6586674; doi:10.3897/zookeys.855.33013)
Supplement: XML Treatment for Primocerus [file zookeys.855.33013-treatment11.xml]

<!DOCTYPE tp:taxon-treatment
  PUBLIC "-//TaxonX//DTD Taxonomic Treatment Publishing DTD v0 20100105//EN" "tax-treatment-NSO.dtd">
<tp:taxon-treatment xmlns:tp="http://www.plazi.org/taxpub"><tp:treatment-meta><kwd-group><label>Taxon classification</label><kwd><named-content xmlns:xlink="http://www.w3.org/1999/xlink" content-type="kingdom">Animalia</named-content></kwd><kwd><named-content xmlns:xlink="http://www.w3.org/1999/xlink" content-type="order">Coleoptera</named-content></kwd><kwd><named-content xmlns:xlink="http://www.w3.org/1999/xlink" content-type="family">Hydrophilidae</named-content></kwd></kwd-group><mixed-citation publication-type="journal"><person-group><name><surname>Girón</surname><given-names>Jennifer C.</given-names></name><name><surname>Short</surname><given-names>Andrew Edward Z.</given-names></name></person-group><article-title>Three additional new genera of acidocerine water scavenger beetles from the Guiana and Brazilian Shield regions of South America (<tp:taxon-name><tp:taxon-name-part taxon-name-part-type="order">Coleoptera</tp:taxon-name-part></tp:taxon-name>, <tp:taxon-name><tp:taxon-name-part taxon-name-part-type="family">Hydrophilidae</tp:taxon-name-part></tp:taxon-name>, <tp:taxon-name><tp:taxon-name-part taxon-name-part-type="subfamily">Acidocerinae</tp:taxon-name-part></tp:taxon-name>)</article-title><source>Zookeys</source><day>13</day><month>6</month><year>2019</year><volume>855</volume><fpage>109</fpage><lpage>154</lpage><pub-id pub-id-type="doi">10.3897/zookeys.855.33013</pub-id></mixed-citation></tp:treatment-meta><tp:nomenclature><tp:taxon-name>
              <tp:taxon-name-part taxon-name-part-type="genus" reg="Primocerus">Primocerus</tp:taxon-name-part>
              <object-id xmlns:xlink="http://www.w3.org/1999/xlink" content-type="zoobank" xlink:type="simple">http://zoobank.org/0EA5176F-B2BB-4E50-8799-C93F09B412B6</object-id>
            </tp:taxon-name><tp:taxon-status xmlns:xlink="http://www.w3.org/1999/xlink" xlink:type="simple">gen. nov.</tp:taxon-status><xref ref-type="fig" rid="F10">Figs 10</xref><xref ref-type="fig" rid="F11">, 11</xref><xref ref-type="fig" rid="F12">, 12</xref><xref ref-type="fig" rid="F13">, 13</xref><xref ref-type="fig" rid="F14">, 14</xref><xref ref-type="fig" rid="F15">, 15</xref><xref ref-type="fig" rid="F16">, 16</xref><!--PageBreak --></tp:nomenclature><tp:treatment-sec sec-type="type species" id="SECID0EJZAI"><title>Type species.</title><p><italic><tp:taxon-name><tp:taxon-name-part taxon-name-part-type="genus" reg="Primocerus">Primocerus</tp:taxon-name-part><tp:taxon-name-part taxon-name-part-type="species" reg="neutrum">neutrum</tp:taxon-name-part></tp:taxon-name></italic> sp. nov.</p></tp:treatment-sec><tp:treatment-sec sec-type="Differential diagnosis" id="SECID0E1ZAI"><title>Differential diagnosis.</title><p>Small to medium sized beetles (2.4–4.9 mm), elongate oval in dorsal view, moderate to strongly convex in lateral view (e.g., Figs <xref ref-type="fig" rid="F11">11F</xref>, <xref ref-type="fig" rid="F12">12B</xref>), brown, dark brown, reddish brown, or rather orange. Antennae with eight antennomeres (e.g., Fig. <xref ref-type="fig" rid="F10">10G</xref>). Maxillary palps short to moderately long (e.g., shorter to nearly as long as the width of the head; e.g., Figs <xref ref-type="fig" rid="F10">10H</xref>, <xref ref-type="fig" rid="F12">12H</xref>). Elytra with sutural striae; elytral punctures from shallow to sharply marked (e.g., Figs <xref ref-type="fig" rid="F11">11E</xref>, <xref ref-type="fig" rid="F12">12E</xref>); serial punctures, ground punctures and systematic punctures similar in size and degree of impression throughout elytra; all punctures seemingly arranged in rows, sometimes evidently so. Prosternum flat to mesally only slightly produced. Posterior elevation of mesoventrite with a curved transverse ridge, rather sharp and low (Fig. <xref ref-type="fig" rid="F14">14A</xref>), except in <italic><tp:taxon-name><tp:taxon-name-part taxon-name-part-type="genus" reg="Primocerus">P.</tp:taxon-name-part><tp:taxon-name-part taxon-name-part-type="species" reg="cuspidis">cuspidis</tp:taxon-name-part></tp:taxon-name></italic> which bears a sharp, pyramidal (triangular) projection. Posteromesal glabrous patch on metaventrite nearly as wide as long. Pubescence on anterior surface of metafemora ranging from sparse to densely covering basal three fourths of the femur (e.g., Figs <xref ref-type="fig" rid="F12">12C</xref>, <xref ref-type="fig" rid="F10">10G</xref>, <xref ref-type="fig" rid="F11">11G</xref>). Fifth abdominal ventrite apically rounded, truncate or slightly emarginate, usually with stout setae (e.g., Fig. <xref ref-type="fig" rid="F14">14C</xref>). Basal piece of aedeagus as long as or longer than parameres; median lobe triangular, nearly as wide at base as basal width of one paramere, with apical projection (Fig. <xref ref-type="fig" rid="F14">14D–L</xref>); gonopore absent (Fig. <xref ref-type="fig" rid="F14">14D–L</xref>).</p><fig id="F10" position="float" orientation="portrait"><label>Figure 10.</label><caption><p>Habitus of <italic><tp:taxon-name><tp:taxon-name-part taxon-name-part-type="genus" reg="Primocerus">Primocerus</tp:taxon-name-part></tp:taxon-name></italic> spp.: <bold>A–D</bold><italic><tp:taxon-name><tp:taxon-name-part taxon-name-part-type="genus" reg="Primocerus">Primocerus</tp:taxon-name-part><tp:taxon-name-part taxon-name-part-type="species" reg="ocellatus">ocellatus</tp:taxon-name-part></tp:taxon-name></italic>: <bold>A</bold> dorsal view <bold>B</bold> lateral view <bold>C</bold> ventral view <bold>D</bold> head, dorsal view. <bold>E–H</bold><italic><tp:taxon-name><tp:taxon-name-part taxon-name-part-type="genus" reg="Primocerus">Primocerus</tp:taxon-name-part><tp:taxon-name-part taxon-name-part-type="species" reg="gigas">gigas</tp:taxon-name-part></tp:taxon-name></italic>: <bold>E</bold> dorsal view <bold>F</bold> lateral view <bold>G</bold> ventral view <bold>H</bold> head, dorsal view. Scale bars: 1 mm.</p></caption><graphic xmlns:xlink="http://www.w3.org/1999/xlink" xlink:href="zookeys-855-109-g010.jpg" position="float" orientation="portrait" xlink:type="simple" id="oo_310067.jpg"/></fig><fig id="F11" position="float" orientation="portrait"><label>Figure 11.</label><caption><p>Habitus of <italic><tp:taxon-name><tp:taxon-name-part taxon-name-part-type="genus" reg="Primocerus">Primocerus</tp:taxon-name-part></tp:taxon-name></italic> spp.: <bold>A–D</bold><italic><tp:taxon-name><tp:taxon-name-part taxon-name-part-type="genus" reg="Primocerus">Primocerus</tp:taxon-name-part><tp:taxon-name-part taxon-name-part-type="species" reg="cuspidis">cuspidis</tp:taxon-name-part></tp:taxon-name></italic>: <bold>A</bold> dorsal view <bold>B</bold> lateral view <bold>C</bold> ventral view <bold>D</bold> head, dorsal view. <bold>E–H</bold><italic><tp:taxon-name><tp:taxon-name-part taxon-name-part-type="genus" reg="Primocerus">Primocerus</tp:taxon-name-part><tp:taxon-name-part taxon-name-part-type="species" reg="neutrum">neutrum</tp:taxon-name-part></tp:taxon-name></italic>: <bold>E</bold> dorsal view <bold>F</bold> lateral view <bold>G</bold> ventral view <bold>H</bold> head, dorsal view. Scale bars: 1 mm.</p></caption><graphic xmlns:xlink="http://www.w3.org/1999/xlink" xlink:href="zookeys-855-109-g011.jpg" position="float" orientation="portrait" xlink:type="simple" id="oo_310068.jpg"/></fig><fig id="F12" position="float" orientation="portrait"><label>Figure 12.</label><caption><p>Habitus of <italic><tp:taxon-name><tp:taxon-name-part taxon-name-part-type="genus" reg="Primocerus">Primocerus</tp:taxon-name-part></tp:taxon-name></italic> spp.: <bold>A–D</bold><italic><tp:taxon-name><tp:taxon-name-part taxon-name-part-type="genus" reg="Primocerus">Primocerus</tp:taxon-name-part><tp:taxon-name-part taxon-name-part-type="species" reg="maipure">maipure</tp:taxon-name-part></tp:taxon-name></italic>: <bold>A</bold> dorsal view <bold>B</bold> lateral view <bold>C</bold> ventral view <bold>D</bold> head, dorsal view. <bold>E–H</bold><italic><tp:taxon-name><tp:taxon-name-part taxon-name-part-type="genus" reg="Primocerus">Primocerus</tp:taxon-name-part><tp:taxon-name-part taxon-name-part-type="species" reg="pijiguaense">pijiguaense</tp:taxon-name-part></tp:taxon-name></italic>: <bold>E</bold> dorsal view <bold>F</bold> lateral view <bold>G</bold> ventral view <bold>H</bold> head, dorsal view. Scale bars: 1 mm.</p></caption><graphic xmlns:xlink="http://www.w3.org/1999/xlink" xlink:href="zookeys-855-109-g012.jpg" position="float" orientation="portrait" xlink:type="simple" id="oo_310069.jpg"/></fig><fig id="F13" position="float" orientation="portrait"><label>Figure 13.</label><caption><p>Habitus of <italic><tp:taxon-name><tp:taxon-name-part taxon-name-part-type="genus" reg="Primocerus">Primocerus</tp:taxon-name-part></tp:taxon-name></italic> spp.: <bold>A–C</bold><italic><tp:taxon-name><tp:taxon-name-part taxon-name-part-type="genus" reg="Primocerus">Primocerus</tp:taxon-name-part><tp:taxon-name-part taxon-name-part-type="species" reg="petilus">petilus</tp:taxon-name-part></tp:taxon-name></italic>: <bold>A</bold> dorsal view <bold>B</bold> lateral view <bold>C</bold> ventral view. <bold>D–F</bold><italic><tp:taxon-name><tp:taxon-name-part taxon-name-part-type="genus" reg="Primocerus">Primocerus</tp:taxon-name-part><tp:taxon-name-part taxon-name-part-type="species" reg="striatolatus">striatolatus</tp:taxon-name-part></tp:taxon-name></italic>: <bold>D</bold> dorsal view <bold>E</bold> lateral view <bold>F</bold> ventral view. <bold>G–I</bold><italic><tp:taxon-name><tp:taxon-name-part taxon-name-part-type="genus" reg="Primocerus">Primocerus</tp:taxon-name-part><tp:taxon-name-part taxon-name-part-type="species" reg="semipubescens">semipubescens</tp:taxon-name-part></tp:taxon-name></italic>: <bold>G</bold> dorsal view <bold>H</bold> lateral view <bold>I</bold> ventral view. Scale bars: 1 mm.</p></caption><graphic xmlns:xlink="http://www.w3.org/1999/xlink" xlink:href="zookeys-855-109-g013.jpg" position="float" orientation="portrait" xlink:type="simple" id="oo_310070.jpg"/></fig><fig id="F14" position="float" orientation="portrait"><label>Figure 14.</label><caption><p>Thorax, abdomen and aedeagus of <italic><tp:taxon-name><tp:taxon-name-part taxon-name-part-type="genus" reg="Primocerus">Primocerus</tp:taxon-name-part></tp:taxon-name></italic> spp.: <bold>A–D</bold><italic><tp:taxon-name><tp:taxon-name-part taxon-name-part-type="genus" reg="Primocerus">Primocerus</tp:taxon-name-part><tp:taxon-name-part taxon-name-part-type="species" reg="neutrum">neutrum</tp:taxon-name-part></tp:taxon-name></italic>: <bold>A</bold> ventral view of mesoventrite (white arrow pointing transverse ridge) <bold>B</bold> posterior view of metafurca <bold>C</bold> fifth abdominal ventrite <bold>D</bold> aedeagus. <bold>E–L</bold> aedeagus: <bold>E, F</bold><italic><tp:taxon-name><tp:taxon-name-part taxon-name-part-type="genus" reg="Primocerus">Primocerus</tp:taxon-name-part><tp:taxon-name-part taxon-name-part-type="species" reg="maipure">maipure</tp:taxon-name-part></tp:taxon-name></italic>: <bold>E</bold> dorsal view <bold>F</bold> lateral view. <bold>G, H</bold><italic><tp:taxon-name><tp:taxon-name-part taxon-name-part-type="genus" reg="Primocerus">Primocerus</tp:taxon-name-part><tp:taxon-name-part taxon-name-part-type="species" reg="pijiguaense">pijiguaense</tp:taxon-name-part></tp:taxon-name></italic>: <bold>G</bold> dorsal view <bold>H</bold> lateral view <bold>I</bold><italic><tp:taxon-name><tp:taxon-name-part taxon-name-part-type="genus" reg="Primocerus">Primocerus</tp:taxon-name-part><tp:taxon-name-part taxon-name-part-type="species" reg="gigas">gigas</tp:taxon-name-part></tp:taxon-name></italic><bold>J</bold><italic><tp:taxon-name><tp:taxon-name-part taxon-name-part-type="genus" reg="Primocerus">Primocerus</tp:taxon-name-part><tp:taxon-name-part taxon-name-part-type="species" reg="petilus">petilus</tp:taxon-name-part></tp:taxon-name></italic><bold>K</bold><italic><tp:taxon-name><tp:taxon-name-part taxon-name-part-type="genus" reg="Primocerus">Primocerus</tp:taxon-name-part><tp:taxon-name-part taxon-name-part-type="species" reg="striatolatus">striatolatus</tp:taxon-name-part></tp:taxon-name></italic><bold>L</bold><italic><tp:taxon-name><tp:taxon-name-part taxon-name-part-type="genus" reg="Primocerus">Primocerus</tp:taxon-name-part><tp:taxon-name-part taxon-name-part-type="species" reg="cuspidis">cuspidis.</tp:taxon-name-part></tp:taxon-name></italic> Scale bars: 0.25 mm.</p></caption><graphic xmlns:xlink="http://www.w3.org/1999/xlink" xlink:href="zookeys-855-109-g014.jpg" position="float" orientation="portrait" xlink:type="simple" id="oo_310071.jpg"/></fig><p>At first sight, the dorsally smoother members of <italic><tp:taxon-name><tp:taxon-name-part taxon-name-part-type="genus" reg="Primocerus">Primocerus</tp:taxon-name-part></tp:taxon-name></italic> (Figs <xref ref-type="fig" rid="F10">10</xref>, <xref ref-type="fig" rid="F11">11</xref>) can be mistaken for <italic><tp:taxon-name><tp:taxon-name-part taxon-name-part-type="genus" reg="Chasmogenus">Chasmogenus</tp:taxon-name-part></tp:taxon-name></italic>, given that both genera exhibit sutural striae. The presence of a transverse curved ridge (sometimes very low) on the posterior elevation of the mesoventrite distinguishes <italic><tp:taxon-name><tp:taxon-name-part taxon-name-part-type="genus" reg="Primocerus">Primocerus</tp:taxon-name-part></tp:taxon-name></italic> from <italic><tp:taxon-name><tp:taxon-name-part taxon-name-part-type="genus" reg="Chasmogenus">Chasmogenus</tp:taxon-name-part></tp:taxon-name></italic>, in which the mesoventrite is either flat, broadly elevated or with a longitudinal elevation (e.g., figs 2, 4 in Clarkson and Ferreira 2014). In addition, the maxillary palps of most <italic><tp:taxon-name><tp:taxon-name-part taxon-name-part-type="genus" reg="Chasmogenus">Chasmogenus</tp:taxon-name-part></tp:taxon-name></italic> species are <!--PageBreak -->nearly 1.5 × longer than the maximum width of the head, whereas in <italic><tp:taxon-name><tp:taxon-name-part taxon-name-part-type="genus" reg="Primocerus">Primocerus</tp:taxon-name-part></tp:taxon-name></italic> the maxillary palps are nearly as long as the width of the head.</p><p>Punctate members of <italic><tp:taxon-name><tp:taxon-name-part taxon-name-part-type="genus" reg="Primocerus">Primocerus</tp:taxon-name-part></tp:taxon-name></italic> (in particular <italic><tp:taxon-name><tp:taxon-name-part taxon-name-part-type="genus" reg="Primocerus">P.</tp:taxon-name-part><tp:taxon-name-part taxon-name-part-type="species" reg="maipure">maipure</tp:taxon-name-part></tp:taxon-name></italic> and <italic><tp:taxon-name><tp:taxon-name-part taxon-name-part-type="genus" reg="Primocerus">P.</tp:taxon-name-part><tp:taxon-name-part taxon-name-part-type="species" reg="pijiguaense">pijiguaense</tp:taxon-name-part></tp:taxon-name></italic>, Fig. <xref ref-type="fig" rid="F12">12</xref>) may resemble some species of <italic><tp:taxon-name><tp:taxon-name-part taxon-name-part-type="genus" reg="Tobochares">Tobochares</tp:taxon-name-part></tp:taxon-name></italic> (e.g. <italic><tp:taxon-name><tp:taxon-name-part taxon-name-part-type="genus" reg="Tobochares">T.</tp:taxon-name-part><tp:taxon-name-part taxon-name-part-type="species" reg="canthus">canthus</tp:taxon-name-part></tp:taxon-name></italic>, <italic><tp:taxon-name><tp:taxon-name-part taxon-name-part-type="genus" reg="Tobochares">T.</tp:taxon-name-part><tp:taxon-name-part taxon-name-part-type="species" reg="pallidus">pallidus</tp:taxon-name-part></tp:taxon-name></italic>; Kohenberg <!--PageBreak -->and Short 2017); striate <italic><tp:taxon-name><tp:taxon-name-part taxon-name-part-type="genus" reg="Primocerus">Primocerus</tp:taxon-name-part></tp:taxon-name></italic> may resemble a very small <italic><tp:taxon-name><tp:taxon-name-part taxon-name-part-type="genus" reg="Radicitus">Radicitus</tp:taxon-name-part></tp:taxon-name></italic> (see <xref ref-type="bibr" rid="B13">Short and García 2014</xref>). In those cases, <italic><tp:taxon-name><tp:taxon-name-part taxon-name-part-type="genus" reg="Primocerus">Primocerus</tp:taxon-name-part></tp:taxon-name></italic> can be easily recognized by the presence of sutural striae. Some <italic><tp:taxon-name><tp:taxon-name-part taxon-name-part-type="genus" reg="Primocerus">Primocerus</tp:taxon-name-part></tp:taxon-name></italic> may also superficially resemble certain New World cylomine genera, such as <italic><tp:taxon-name><tp:taxon-name-part taxon-name-part-type="genus" reg="Andotypus">Andotypus</tp:taxon-name-part></tp:taxon-name></italic> (see Fikáček et al. 2014), from which it may be distinguished by the fully exposed labrum of <italic><tp:taxon-name><tp:taxon-name-part taxon-name-part-type="genus" reg="Primocerus">Primocerus</tp:taxon-name-part></tp:taxon-name></italic>.</p><p>In addition, the presence of sutural striae and the relative size of the basal piece of the aedeagus resemble some species of <italic><tp:taxon-name><tp:taxon-name-part taxon-name-part-type="genus" reg="Enochrus">Enochrus</tp:taxon-name-part></tp:taxon-name></italic> (<tp:taxon-name><tp:taxon-name-part taxon-name-part-type="subfamily">Enochrinae</tp:taxon-name-part></tp:taxon-name>) in that the basal piece is as long as or longer than the median lobe + parameres (e.g. see figs 11 and 14 in <!--PageBreak --><xref ref-type="bibr" rid="B7">Fernández 2006</xref>). The maxillary palps curved inwards in <italic><tp:taxon-name><tp:taxon-name-part taxon-name-part-type="genus" reg="Primocerus">Primocerus</tp:taxon-name-part></tp:taxon-name></italic> (as opposed to zig-zag-like as in <italic><tp:taxon-name><tp:taxon-name-part taxon-name-part-type="genus" reg="Enochrus">Enochrus</tp:taxon-name-part></tp:taxon-name></italic>) allows for its recognition.</p><p>The aedeagus of <italic><tp:taxon-name><tp:taxon-name-part taxon-name-part-type="genus" reg="Primocerus">Primocerus</tp:taxon-name-part></tp:taxon-name></italic> is so far unique among the <tp:taxon-name><tp:taxon-name-part taxon-name-part-type="subfamily">Acidocerinae</tp:taxon-name-part></tp:taxon-name> in the lack of a well-developed gonopore, and the presence of a lightly sclerotized projection beyond the apex of the median lobe.</p></tp:treatment-sec><tp:treatment-sec sec-type="description" id="SECID0EAPBI"><title>Description.</title><p>Small to medium sized beetles, total body length 2.4–4.9 mm; body elongate oval, moderate to strongly convex in lateral view (e.g., Figs <xref ref-type="fig" rid="F11">11F</xref>, <xref ref-type="fig" rid="F12">12B</xref>); orange brown (Fig. <xref ref-type="fig" rid="F11">11A–D</xref>), reddish brown (Fig. <xref ref-type="fig" rid="F10">10 A–D</xref>), to dark brown in coloration (e.g., Fig. <xref ref-type="fig" rid="F13">13</xref>), usually uniform along body regions, sometimes slightly paler along margins, pronotum, ventral surfaces, and appendages, particularly maxillary palps and tarsi. <bold><italic>Head.</italic></bold> Frons and clypeus with either shallow (e.g., Fig. <xref ref-type="fig" rid="F10">10D</xref>) or sharply marked (e.g., Fig. <xref ref-type="fig" rid="F12">12D</xref>) ground punctures, irregularly and rather densely distributed over the surface, accompanied by scattered seta-bearing systematic punctures, particularly noticeable along anterior and inner margins of eyes, and lateral areas of clypeus; surface between punctures smooth and shiny. Clypeus roughly trapezoid, with posterior margin wider than anterior margin; anterior corners roundly angulated, anterior margin widely roundly emarginate; membranous preclypeal area not visible (visible in <italic><tp:taxon-name><tp:taxon-name-part taxon-name-part-type="genus" reg="Chasmogenus">Chasmogenus</tp:taxon-name-part></tp:taxon-name></italic>; e.g., fig. 28 in Clarkson and Ferreira 2014); surface mesally moderately convex, laterally flattened to slightly concave (Figs <xref ref-type="fig" rid="F12">12D, H</xref>). Eyes subquadrate in dorsal view, usually protruding from outer outline of head. Labrum wide, fully exposed, collinear to perpendicular to clypeus, and usually around 0.3 times as long as clypeus (e.g., Fig. <xref ref-type="fig" rid="F10">10D</xref>); dorsal surface flat to convex, with scattered fine punctures; anterior margin markedly roundly bent inwards, mesally emarginate, with tiny denticles along emargination, and setae on lateral areas of anterior margin. Temporae densely covered by very short and fine setae (hydrofuge pubescence). Mentum parallel sided, often with lateral margins densely fringed by short setae; surface rather flat, smooth, and glabrous, sometimes with lateral oblique longitudinal ridges, and few crenulations; anterior margin with wide, deep, concave median impression, sometimes marked by a transverse carina. Submentum sunken, concave, and pubescent at base, glabrous, shiny, flat and ascending at apex; ocular ridge of variable development. Maxilla (e.g., Fig. <xref ref-type="fig" rid="F10">10G</xref>) with ventral surface of cardo and stipes smooth, shiny, and glabrous; outer dorsal margin of palpifer with a row of stiff, decumbent, spiniform setae; limit between cardo and stipes oblique; maxillary palps curved inward, brown to orange or yellow, longer than antennae, short to moderately long (e.g., shorter to nearly as long as the width of the head; e.g., Figs <xref ref-type="fig" rid="F10">10H</xref>, <xref ref-type="fig" rid="F12">12H</xref>); maxillary palpomere 1 gradually broadening towards apex, with inner margin straight and outer margin apically convex; apex of palpomere 3 bearing sensilla; palpomeres 1 and 3 similar in length, palpomere 2 only slightly shorter. Mandibles with apex bifid (observed in <italic><tp:taxon-name><tp:taxon-name-part taxon-name-part-type="genus" reg="Primocerus">P.</tp:taxon-name-part><tp:taxon-name-part taxon-name-part-type="species" reg="gigas">gigas</tp:taxon-name-part></tp:taxon-name></italic>, <italic><tp:taxon-name><tp:taxon-name-part taxon-name-part-type="genus" reg="Primocerus">P.</tp:taxon-name-part><tp:taxon-name-part taxon-name-part-type="species" reg="pijiguaense">pijiguaense</tp:taxon-name-part></tp:taxon-name></italic>, <italic><tp:taxon-name><tp:taxon-name-part taxon-name-part-type="genus" reg="Primocerus">P.</tp:taxon-name-part><tp:taxon-name-part taxon-name-part-type="species" reg="striatolatus">striatolatus</tp:taxon-name-part></tp:taxon-name></italic> and <italic><tp:taxon-name><tp:taxon-name-part taxon-name-part-type="genus" reg="Primocerus">P.</tp:taxon-name-part><tp:taxon-name-part taxon-name-part-type="species" reg="petilus">petilus</tp:taxon-name-part></tp:taxon-name></italic>; e.g., Fig. <xref ref-type="fig" rid="F12">12H</xref>). Labial palps yellowish to brown, usually nearly as long as mentum, dorsoventrally flattened; palpomere 2 with outer margin convex apicad of midpoint, sometimes with setae near apex; palpomere 3 digitiform to somewhat kidney-shaped, with one or two long subapical setae on outer margin. Antennae (e.g., Fig. <xref ref-type="fig" rid="F10">10G</xref>) with eight antennomeres, slightly paler than general coloration of head; antennomere 1 an<!--PageBreak -->teriorly projected near base, at most reaching midpoint of ventral surface of eye, reaching to surpassing cardo-stipes joint, nearly 2.0 × longer than antennomere 2; antennomere 2 nearly as long as antennomeres 3–4 combined; antennomere 5 forming a well differentiated, symmetric cupule; antennomeres 6–8 slightly flattened, forming a loosely articulated, pubescent club (antennomere 7 shortest, 8 longest); apex of antennomere 8 with longer setae than general pubescence of club. <bold><italic>Thorax.</italic></bold> Pronotum widest <!--PageBreak -->at base, narrowed anteriorly, surface evenly convex; anterior and posterior corners widely rounded, sometimes posterior corners almost forming a sharp straight angle (e.g., Fig. <xref ref-type="fig" rid="F10">10G</xref>); anterior and posterior margins nearly straight; ground punctation either shallow or sharp, uniformly dense, with surface between punctures smooth and shiny; seta-bearing systematic punctures forming paired anterolateral semicircles. Scutellar shield of moderate size, triangular, nearly as long as wide, with punctation as in pronotum. Prosternum nearly as long as 0.7 × the length of a procoxa; anterior margin of prosternum mesally projected as a wide triangle, apically either acute or rounded (except in <italic><tp:taxon-name><tp:taxon-name-part taxon-name-part-type="genus" reg="Primocerus">P.</tp:taxon-name-part><tp:taxon-name-part taxon-name-part-type="species" reg="ocellatus">ocellatus</tp:taxon-name-part></tp:taxon-name></italic>); surface of prosternum flat to only weakly broadly convex, covered by scattered, fine, rather long setae; intercoxal process projected from posterior margin of procoxal cavities, rectangular in outline, mesally longitudinally carinate. Mesoventrite (Fig. <xref ref-type="fig" rid="F14">14A</xref>) not fused to mesepisterna, with anterior margin nearly 0.3 × as wide as anterior margin of mesepisternum; anterior rib of mesoventrite bearing paired medial teardrop-shaped, pearlescent maculae; posterior elevation of mesoventrite with a transverse curved ridge, rather sharp and low, reduced in <italic><tp:taxon-name><tp:taxon-name-part taxon-name-part-type="genus" reg="Primocerus">P.</tp:taxon-name-part><tp:taxon-name-part taxon-name-part-type="species" reg="maipure">maipure</tp:taxon-name-part></tp:taxon-name></italic>, <italic><tp:taxon-name><tp:taxon-name-part taxon-name-part-type="genus" reg="Primocerus">P.</tp:taxon-name-part><tp:taxon-name-part taxon-name-part-type="species" reg="pijiguaense">pijiguaense</tp:taxon-name-part></tp:taxon-name></italic> and <italic><tp:taxon-name><tp:taxon-name-part taxon-name-part-type="genus" reg="Primocerus">P.</tp:taxon-name-part><tp:taxon-name-part taxon-name-part-type="species" reg="ocellatus">ocellatus</tp:taxon-name-part></tp:taxon-name></italic>, with a sharp, pyramidal (triangular) spine-like projection in <italic><tp:taxon-name><tp:taxon-name-part taxon-name-part-type="genus" reg="Primocerus">P.</tp:taxon-name-part><tp:taxon-name-part taxon-name-part-type="species" reg="cuspidis">cuspidis</tp:taxon-name-part></tp:taxon-name></italic> (Fig. <xref ref-type="fig" rid="F11">11C</xref>); surface of mesoventrite reticulated for the most part, covered by scattered, fine and rather long setae, with anteromedial depression, and posterolateral smooth and glabrous areas; mesepisternum obliquely widely concave, with reticulated surface; mesepimeron trapezoid, with reticulate and pubescent surface. Mesofurca (examined in <italic><tp:taxon-name><tp:taxon-name-part taxon-name-part-type="genus" reg="Primocerus">P.</tp:taxon-name-part><tp:taxon-name-part taxon-name-part-type="species" reg="neutrum">neutrum</tp:taxon-name-part></tp:taxon-name></italic>) with short arms, 0.75 × length of mesocoxae; apical half of arms free, explanate at apex, somewhat square. Metaventrite mesally widely elevated, rather wide throughout and flat posteromesally; surface densely pubescent, except for posteromesal nearly as wide as long glabrous patch, and soemtimes postero-lateral areas (Fig. <xref ref-type="fig" rid="F10">10G</xref>; except in <italic><tp:taxon-name><tp:taxon-name-part taxon-name-part-type="genus" reg="Primocerus">P.</tp:taxon-name-part><tp:taxon-name-part taxon-name-part-type="species" reg="ocellatus">ocellatus</tp:taxon-name-part></tp:taxon-name></italic>, Fig. <xref ref-type="fig" rid="F10">10D</xref>). Metepisterna 3–4 × longer than wide, narrowing only at posterior end. Metepimeron clearly visible, triangular. Metafurca (examined in <italic><tp:taxon-name><tp:taxon-name-part taxon-name-part-type="genus" reg="Primocerus">P.</tp:taxon-name-part><tp:taxon-name-part taxon-name-part-type="species" reg="neutrum">neutrum</tp:taxon-name-part></tp:taxon-name></italic>, Fig. <xref ref-type="fig" rid="F14">14B</xref>) 1.3 × wider than long, with furcal arms slightly shorter than stalk; stalk triangular (wider near the crux, gradually narrowing ventrally), with paired longitudinal keels extending along basal third of posterior face, fusing together towards crux, with a well-developed median keel on anterior face extending to anterior margin of dorsal sheets; outer margins of stalk gradually diverging from base towards basal third of furcal arms; furcal arms somewhat parallelogram-shaped, with apex (hemiductus) only slightly explanate, with apex pointing obliquely; anterior tendons inserted basad of mid length of dorsal edge of furcal arms; well-developed dorsal sheaths, narrower than widest point of lateral sheaths. <bold><italic>Elytra.</italic></bold> Surface even (without elevations or depressions), with sutural striae; ground punctures and systematic punctures either shallow or sharply marked (e.g., Figs <xref ref-type="fig" rid="F11">11E</xref>, <xref ref-type="fig" rid="F12">12E</xref>), similar in size and degree of impression throughout elytra, seemingly arranged in rows; serial punctures, when present (e.g., Fig. <xref ref-type="fig" rid="F13">13A, D, G</xref>), larger and deeper than ground punctures, and clearly arranged in longitudinal rows (striae); serial punctures only very slightly impressed into grooves along posterior half of elytra in striate species (e.g., <italic><tp:taxon-name><tp:taxon-name-part taxon-name-part-type="genus" reg="Primocerus">P.</tp:taxon-name-part><tp:taxon-name-part taxon-name-part-type="species" reg="petilus">petilus</tp:taxon-name-part></tp:taxon-name></italic>, <italic><tp:taxon-name><tp:taxon-name-part taxon-name-part-type="genus" reg="Primocerus">P.</tp:taxon-name-part><tp:taxon-name-part taxon-name-part-type="species" reg="striatolatus">striatolatus</tp:taxon-name-part></tp:taxon-name></italic>, and <italic><tp:taxon-name><tp:taxon-name-part taxon-name-part-type="genus" reg="Primocerus">P.</tp:taxon-name-part><tp:taxon-name-part taxon-name-part-type="species" reg="semipubescens">semipubescens</tp:taxon-name-part></tp:taxon-name></italic>; see Fig. <xref ref-type="fig" rid="F13">13</xref>); seta-bearing systematic punctures rather scarce; elytral outer margins flared, usually along entire length. Epipleura usually well developed, surface either flat or oblique, <!--PageBreak --><!--PageBreak -->with sparse setae and irregular sculpture, anteriorly wide, gradually narrowing posteriorly, extending up to midlength of first abdominal ventrite; inner margin of epipleura only slightly indented at anterior outer corner of metepisternum; pseudepipleura usually well developed and perpendicularly positioned, ranging in width from nearly as wide as anterior portion of epipleura, to half as wide, extending up to basal half of abdomen along outer margin of elytra. Hind wings well developed. <bold><italic>Legs.</italic></bold> Pubescence on anterior surface of metafemora ranging from scarce and limited to anterior margin (e.g., Fig. <xref ref-type="fig" rid="F12">12C</xref>), to densely covering most surface up to apical fifth (e.g., Fig. <xref ref-type="fig" rid="F11">11G</xref>); glabrous area of metafemur with shiny and sometimes slightly reticulated surface; all femora antero-posteriorly flattened; metafemora usually with sharply marked tibial grooves. Tibiae slender, rather cylindrical; longitudinal rows of well-developed spines along pro-, meso- and metatibiae, composed of rather sharp and stout spines, slightly sparser along metatibiae; protibiae with a median longitudinal row of rather long and thick setae along anterior surface; protibial apical spurs large, extending beyond apex of protarsomere 2, sometimes reaching apex of protarsomere 3. All tarsi with five tar<!--PageBreak -->someres, bearing long apical hair-like setae on dorsal face, and spine-like or hair-like setae on ventral face of tarsomeres 2–4, sometimes also tarsomere 5; pro- and mesotarsomeres 1–4 similar in size and shape; pro- and mesotarsomere 5 approximately as long as 3–4 combined; metatarsomere 2 similar in length to metatarsomere 5; claws rather large, curved; well-developed empodium, bearing a pair of long, curved apical setae. <bold><italic>Abdomen.</italic></bold> Abdomen with five ventrites, rather flat to medially convex; all ventrites with uniform, dense, fine pubescence; posterior margin of fifth ventrite either rounded, truncate, or slightly emarginate, usually fringed with spine-like setae (Fig. <xref ref-type="fig" rid="F14">14C</xref>). Aedeagus (Fig. <xref ref-type="fig" rid="F14">14D–L</xref>) with basal piece as long or longer than parameres; median lobe triangular, with base nearly as wide as base of a paramere, with well-developed lateral basal apodemes; apex of median lobe variable, with a membranous to lightly sclerotized apical projection; gonopore not differentiated; parameres nearly as long as median lobe, with outer margins usually straight along basal 3/4, with setae at apex.</p></tp:treatment-sec><tp:treatment-sec sec-type="Larvae" id="SECID0E1YBI"><title>Larvae.</title><p>The immature stages are unknown.</p></tp:treatment-sec><tp:treatment-sec sec-type="etymology" id="SECID0E6YBI"><title>Etymology.</title><p>Named from the Latin <italic>primus</italic>, meaning first, with the ending -<italic>cerus</italic>, in reference to the belonging of the genus to the <tp:taxon-name><tp:taxon-name-part taxon-name-part-type="subfamily">Acidocerinae</tp:taxon-name-part></tp:taxon-name>. To be treated as masculine.</p></tp:treatment-sec><tp:treatment-sec sec-type="distribution" id="SECID0EOZBI"><title>Distribution.</title><p>Broadly distributed across the Guiana Shield region of South America, including Brazil (Pará), Guyana, Suriname and southern Venezuela (Amazonas, Bolívar) (Fig. <xref ref-type="fig" rid="F15">15</xref>).</p><fig id="F15" position="float" orientation="portrait"><label>Figure 15.</label><caption><p>Distribution of <italic><tp:taxon-name><tp:taxon-name-part taxon-name-part-type="genus" reg="Primocerus">Primocerus</tp:taxon-name-part></tp:taxon-name></italic> spp.</p></caption><graphic xmlns:xlink="http://www.w3.org/1999/xlink" xlink:href="zookeys-855-109-g015.jpg" position="float" orientation="portrait" xlink:type="simple" id="oo_310072.jpg"/></fig></tp:treatment-sec><tp:treatment-sec sec-type="remarks" id="SECID0EM1BI"><title>Remarks.</title><p>The habitats occupied by members of <italic><tp:taxon-name><tp:taxon-name-part taxon-name-part-type="genus" reg="Primocerus">Primocerus</tp:taxon-name-part></tp:taxon-name></italic> range from forested pools to seepages (Fig. <xref ref-type="fig" rid="F16">16</xref>), in an elevational range from 80 to 1950 m. Only one specimen has been collected with a flight intercept trap. Specimens of <italic><tp:taxon-name><tp:taxon-name-part taxon-name-part-type="genus" reg="Primocerus">Primocerus</tp:taxon-name-part></tp:taxon-name></italic> are relatively rare, given that so far have only been found in low numbers of specimens per collecting event.</p><fig id="F16" position="float" orientation="portrait"><label>Figure 16.</label><caption><p>Habitat of <italic><tp:taxon-name><tp:taxon-name-part taxon-name-part-type="genus" reg="Primocerus">Primocerus</tp:taxon-name-part></tp:taxon-name></italic> spp. <bold>A</bold> habitat and type locality for <italic><tp:taxon-name><tp:taxon-name-part taxon-name-part-type="genus" reg="Primocerus">P.</tp:taxon-name-part><tp:taxon-name-part taxon-name-part-type="species" reg="cuspidis">cuspidis</tp:taxon-name-part></tp:taxon-name></italic>, Venezuela, Tobogán de la Selva, collecting event AS-08-080b <bold>B</bold> habitat and type locality for <italic><tp:taxon-name><tp:taxon-name-part taxon-name-part-type="genus" reg="Primocerus">P.</tp:taxon-name-part><tp:taxon-name-part taxon-name-part-type="species" reg="pijiguaense">pijiguaense</tp:taxon-name-part></tp:taxon-name></italic>, Venezuela, Los Pijiguaos, collecting event AS-07-015 <bold>C</bold> habitat and type locality for <italic><tp:taxon-name><tp:taxon-name-part taxon-name-part-type="genus" reg="Primocerus">P.</tp:taxon-name-part><tp:taxon-name-part taxon-name-part-type="species" reg="neutrum">neutrum</tp:taxon-name-part></tp:taxon-name></italic>, Venezuela, along La Escalera, collecting event AS-08-058 <bold>D</bold> habitat and type locality for <italic><tp:taxon-name><tp:taxon-name-part taxon-name-part-type="genus" reg="Primocerus">P.</tp:taxon-name-part><tp:taxon-name-part taxon-name-part-type="species" reg="petilus">petilus</tp:taxon-name-part></tp:taxon-name></italic>, Brazil, Vale do Paraiso, collecting event BR18-0203-01G.</p></caption><graphic xmlns:xlink="http://www.w3.org/1999/xlink" xlink:href="zookeys-855-109-g016.jpg" position="float" orientation="portrait" xlink:type="simple" id="oo_310073.jpg"/></fig></tp:treatment-sec><ref-list><ref id="B13"><mixed-citation xmlns:xlink="http://www.w3.org/1999/xlink" xlink:type="simple"><person-group><name name-style="western"><surname>Short</surname><given-names>AEZ</given-names></name><name name-style="western"><surname>García</surname><given-names>M</given-names></name></person-group> (<year>2014</year>) <article-title>A new genus of egg case-carrying water scavenger beetle from the Guiana Shield (<tp:taxon-name><tp:taxon-name-part taxon-name-part-type="order">Coleoptera</tp:taxon-name-part></tp:taxon-name>: <tp:taxon-name><tp:taxon-name-part taxon-name-part-type="family">Hydrophilidae</tp:taxon-name-part></tp:taxon-name>: <tp:taxon-name><tp:taxon-name-part taxon-name-part-type="subfamily">Acidocerinae</tp:taxon-name-part></tp:taxon-name>).</article-title><source>Zootaxa</source><volume>3835</volume>(<issue>2</issue>): <fpage>251</fpage>–<lpage>262</lpage>. <ext-link xlink:type="simple" ext-link-type="doi" xlink:href="10.11646/zootaxa.3835.2.5">https://doi.org/10.11646/zootaxa.3835.2.5</ext-link></mixed-citation></ref><ref id="B7"><mixed-citation xmlns:xlink="http://www.w3.org/1999/xlink" xlink:type="simple"><person-group><name name-style="western"><surname>Fernández</surname><given-names>LA</given-names></name></person-group> (<year>2006</year>) Two new species of <italic><tp:taxon-name><tp:taxon-name-part taxon-name-part-type="genus">Enochrus</tp:taxon-name-part></tp:taxon-name></italic> Thomson (<tp:taxon-name><tp:taxon-name-part taxon-name-part-type="order">Coleoptera</tp:taxon-name-part></tp:taxon-name>, <tp:taxon-name><tp:taxon-name-part taxon-name-part-type="family">Hydrophilidae</tp:taxon-name-part></tp:taxon-name>) from the Neotropical Region. Transactions of the American Entomological Society 132(3): 279–284. <ext-link xlink:type="simple" ext-link-type="doi" xlink:href="10.3157/0002-8320(2006)132[279:TNSOET]2.0.CO;2">https://doi.org/10.3157/0002-8320(2006)132[279:TNSOET]2.0.CO;2</ext-link></mixed-citation></ref></ref-list></tp:taxon-treatment>
