# Supplementary material for: Three additional new genera of acidocerine water scavenger beetles from the Guiana and Brazilian Shield regions of South America (Coleoptera, Hydrophilidae, Acidocerinae)
Source: Zookeys. 2019 Jun 13;855:109–54. doi: 10.3897/zookeys.855.33013 (PMC6586674; doi:10.3897/zookeys.855.33013)
Supplement: XML Treatment for Primocerus petilus [file zookeys.855.33013-treatment17.xml]

<!DOCTYPE tp:taxon-treatment
  PUBLIC "-//TaxonX//DTD Taxonomic Treatment Publishing DTD v0 20100105//EN" "tax-treatment-NSO.dtd">
<tp:taxon-treatment xmlns:tp="http://www.plazi.org/taxpub"><tp:treatment-meta><kwd-group><label>Taxon classification</label><kwd><named-content xmlns:xlink="http://www.w3.org/1999/xlink" content-type="kingdom">Animalia</named-content></kwd><kwd><named-content xmlns:xlink="http://www.w3.org/1999/xlink" content-type="order">Coleoptera</named-content></kwd><kwd><named-content xmlns:xlink="http://www.w3.org/1999/xlink" content-type="family">Hydrophilidae</named-content></kwd></kwd-group><mixed-citation publication-type="journal"><person-group><name><surname>Girón</surname><given-names>Jennifer C.</given-names></name><name><surname>Short</surname><given-names>Andrew Edward Z.</given-names></name></person-group><article-title>Three additional new genera of acidocerine water scavenger beetles from the Guiana and Brazilian Shield regions of South America (<tp:taxon-name><tp:taxon-name-part taxon-name-part-type="order">Coleoptera</tp:taxon-name-part></tp:taxon-name>, <tp:taxon-name><tp:taxon-name-part taxon-name-part-type="family">Hydrophilidae</tp:taxon-name-part></tp:taxon-name>, <tp:taxon-name><tp:taxon-name-part taxon-name-part-type="subfamily">Acidocerinae</tp:taxon-name-part></tp:taxon-name>)</article-title><source>Zookeys</source><day>13</day><month>6</month><year>2019</year><volume>855</volume><fpage>109</fpage><lpage>154</lpage><pub-id pub-id-type="doi">10.3897/zookeys.855.33013</pub-id></mixed-citation></tp:treatment-meta><tp:nomenclature><tp:taxon-name>
              <tp:taxon-name-part taxon-name-part-type="genus" reg="Primocerus">Primocerus</tp:taxon-name-part>
              <tp:taxon-name-part taxon-name-part-type="species" reg="petilus">petilus</tp:taxon-name-part>
              <object-id xmlns:xlink="http://www.w3.org/1999/xlink" content-type="zoobank" xlink:type="simple">http://zoobank.org/46ABEE79-02F3-4D51-BCD1-6D9BB5717CAA</object-id>
            </tp:taxon-name><tp:taxon-status xmlns:xlink="http://www.w3.org/1999/xlink" xlink:type="simple">sp. nov.</tp:taxon-status><xref ref-type="fig" rid="F13">Figs 13A–C</xref><xref ref-type="fig" rid="F14">, 14J</xref><xref ref-type="fig" rid="F15">, 15B</xref><xref ref-type="fig" rid="F16">, 16D</xref></tp:nomenclature><tp:treatment-sec sec-type="type material" id="SECID0ERPDI"><title>Type material.</title><p><bold>Holotype</bold> (♂): “BRAZIL: Pará: Alenquer/ <named-content xmlns:xlink="http://www.w3.org/1999/xlink" content-type="dwc:verbatimCoordinates" xlink:type="simple"><named-content content-type="geo-json" specific-use="{&#34;type&#34;:&#34;Point&#34;,&#34;coordinates&#34;:[-54.515660,-1.492920]}" id="NCID0E3PDI" xlink:type="simple">1.49292S, 54.51566W</named-content></named-content>; 150 m/ Vale do Paraíso, ca. 55 km N. of Alenquer/ tiny wet rock/seepage on trail; 3.ii.2018/ leg. A. Short; BR18-0203-01G” (INPA, DNA voucher specimen SLE 1498).</p></tp:treatment-sec><tp:treatment-sec sec-type="Differential diagnosis" id="SECID0EBQDI"><title>Differential diagnosis.</title><p><italic><tp:taxon-name><tp:taxon-name-part taxon-name-part-type="genus" reg="Primocerus">Primocerus</tp:taxon-name-part><tp:taxon-name-part taxon-name-part-type="species" reg="petilus">petilus</tp:taxon-name-part></tp:taxon-name></italic> can be recognized by the presence of sharply impressed elytral punctures, with serial punctures well differentiated (larger and deeper than remainder punctures), longitudinally aligned to form elytral striae. It is similar to <italic><tp:taxon-name><tp:taxon-name-part taxon-name-part-type="genus" reg="Primocerus">P.</tp:taxon-name-part><tp:taxon-name-part taxon-name-part-type="species" reg="semipubescens">semipubescens</tp:taxon-name-part></tp:taxon-name></italic>, from which it can be differentiated by the hydrofuge pubescence of the metafemora covering basal 3/4 of the anterior surface (covering less than basal half in <italic><tp:taxon-name><tp:taxon-name-part taxon-name-part-type="genus" reg="Primocerus">P.</tp:taxon-name-part><tp:taxon-name-part taxon-name-part-type="species" reg="semipubescens">semipubescens</tp:taxon-name-part></tp:taxon-name></italic>). It is also very similar to <italic><tp:taxon-name><tp:taxon-name-part taxon-name-part-type="genus" reg="Primocerus">P.</tp:taxon-name-part><tp:taxon-name-part taxon-name-part-type="species" reg="striatolatus">striatolatus</tp:taxon-name-part></tp:taxon-name></italic>, from which it can be differentiated by the undefined elytral striae IX and X along the basal fourth of the elytra (Fig. <xref ref-type="fig" rid="F13">13B</xref>; elytral striae IX and X clearly impressed along their entire length in <italic><tp:taxon-name><tp:taxon-name-part taxon-name-part-type="genus" reg="Primocerus">P.</tp:taxon-name-part><tp:taxon-name-part taxon-name-part-type="species" reg="striatolatus">striatolatus</tp:taxon-name-part></tp:taxon-name></italic>, Fig. <xref ref-type="fig" rid="F13">13E</xref>).</p></tp:treatment-sec><tp:treatment-sec sec-type="description" id="SECID0EGSDI"><title>Description.</title><p>Body length 3.4 mm, width 1.6 mm. Body elongate oval, moderately convex (Fig. <xref ref-type="fig" rid="F12">12A, B</xref>). General coloration dark brown. Elytra with ground punctures sharply marked, and well-defined rows of serial punctures (forming elytral striae); elytral striae very slightly impressed along posterior half of elytra. Posterior elevation of mesoventrite with simple, curved transverse ridge. Metafemora with hydrofuge pubescence covering basal 4/5 of anterior surface. Apex of fifth abdominal ventrite rounded. Aedeagus (Fig. <xref ref-type="fig" rid="F14">14J</xref>) with basal piece nearly 1.3 × longer than parameres; parameres nearly as long as median lobe (median lobe inserted further into basal piece, thus appearing shorter than parameres); apex of parameres narrowly rounded; apex of median lobe widely rounded.</p></tp:treatment-sec><tp:treatment-sec sec-type="etymology" id="SECID0EUSDI"><title>Etymology.</title><p>Named with the Latin word <italic><tp:taxon-name><tp:taxon-name-part taxon-name-part-type="genus" reg="Primocerus"/><tp:taxon-name-part taxon-name-part-type="species" reg="petilus">petilus</tp:taxon-name-part></tp:taxon-name></italic> meaning slender, in reference to the relative slenderness of the body in this species.</p></tp:treatment-sec><tp:treatment-sec sec-type="distribution" id="SECID0EETDI"><title>Distribution.</title><p><italic><tp:taxon-name><tp:taxon-name-part taxon-name-part-type="genus" reg="Primocerus">Primocerus</tp:taxon-name-part><tp:taxon-name-part taxon-name-part-type="species" reg="petilus">petilus</tp:taxon-name-part></tp:taxon-name></italic> has only been collected at one locality in the north of Brazil, at an elevation of 150 m (Fig. <xref ref-type="fig" rid="F15">15B</xref>).</p></tp:treatment-sec><tp:treatment-sec sec-type="remarks" id="SECID0EZTDI"><title>Remarks.</title><p>The single known specimen is missing the maxillary palps. It was collected on a temporary wet spot on an exposed forested rock outcrop. The rock was wet when the specimen was collected due to recent rains but was dry by the following day (Fig. <xref ref-type="fig" rid="F16">16D</xref>).</p></tp:treatment-sec><tp:treatment-sec><!--Section generated to contain objects referenced in tp:taxon-treatment.--><fig id="F13" position="float" orientation="portrait"><label>Figure 13.</label><caption><p>Habitus of <italic><tp:taxon-name><tp:taxon-name-part taxon-name-part-type="genus" reg="Primocerus">Primocerus</tp:taxon-name-part></tp:taxon-name></italic> spp.: <bold>A–C</bold><italic><tp:taxon-name><tp:taxon-name-part taxon-name-part-type="genus" reg="Primocerus">Primocerus</tp:taxon-name-part><tp:taxon-name-part taxon-name-part-type="species" reg="petilus">petilus</tp:taxon-name-part></tp:taxon-name></italic>: <bold>A</bold> dorsal view <bold>B</bold> lateral view <bold>C</bold> ventral view. <bold>D–F</bold><italic><tp:taxon-name><tp:taxon-name-part taxon-name-part-type="genus" reg="Primocerus">Primocerus</tp:taxon-name-part><tp:taxon-name-part taxon-name-part-type="species" reg="striatolatus">striatolatus</tp:taxon-name-part></tp:taxon-name></italic>: <bold>D</bold> dorsal view <bold>E</bold> lateral view <bold>F</bold> ventral view. <bold>G–I</bold><italic><tp:taxon-name><tp:taxon-name-part taxon-name-part-type="genus" reg="Primocerus">Primocerus</tp:taxon-name-part><tp:taxon-name-part taxon-name-part-type="species" reg="semipubescens">semipubescens</tp:taxon-name-part></tp:taxon-name></italic>: <bold>G</bold> dorsal view <bold>H</bold> lateral view <bold>I</bold> ventral view. Scale bars: 1 mm.</p></caption><graphic xmlns:xlink="http://www.w3.org/1999/xlink" xlink:href="zookeys-855-109-g013.jpg" position="float" orientation="portrait" xlink:type="simple" id="oo_310070.jpg"/></fig><fig id="F14" position="float" orientation="portrait"><label>Figure 14.</label><caption><p>Thorax, abdomen and aedeagus of <italic><tp:taxon-name><tp:taxon-name-part taxon-name-part-type="genus" reg="Primocerus">Primocerus</tp:taxon-name-part></tp:taxon-name></italic> spp.: <bold>A–D</bold><italic><tp:taxon-name><tp:taxon-name-part taxon-name-part-type="genus" reg="Primocerus">Primocerus</tp:taxon-name-part><tp:taxon-name-part taxon-name-part-type="species" reg="neutrum">neutrum</tp:taxon-name-part></tp:taxon-name></italic>: <bold>A</bold> ventral view of mesoventrite (white arrow pointing transverse ridge) <bold>B</bold> posterior view of metafurca <bold>C</bold> fifth abdominal ventrite <bold>D</bold> aedeagus. <bold>E–L</bold> aedeagus: <bold>E, F</bold><italic><tp:taxon-name><tp:taxon-name-part taxon-name-part-type="genus" reg="Primocerus">Primocerus</tp:taxon-name-part><tp:taxon-name-part taxon-name-part-type="species" reg="maipure">maipure</tp:taxon-name-part></tp:taxon-name></italic>: <bold>E</bold> dorsal view <bold>F</bold> lateral view. <bold>G, H</bold><italic><tp:taxon-name><tp:taxon-name-part taxon-name-part-type="genus" reg="Primocerus">Primocerus</tp:taxon-name-part><tp:taxon-name-part taxon-name-part-type="species" reg="pijiguaense">pijiguaense</tp:taxon-name-part></tp:taxon-name></italic>: <bold>G</bold> dorsal view <bold>H</bold> lateral view <bold>I</bold><italic><tp:taxon-name><tp:taxon-name-part taxon-name-part-type="genus" reg="Primocerus">Primocerus</tp:taxon-name-part><tp:taxon-name-part taxon-name-part-type="species" reg="gigas">gigas</tp:taxon-name-part></tp:taxon-name></italic><bold>J</bold><italic><tp:taxon-name><tp:taxon-name-part taxon-name-part-type="genus" reg="Primocerus">Primocerus</tp:taxon-name-part><tp:taxon-name-part taxon-name-part-type="species" reg="petilus">petilus</tp:taxon-name-part></tp:taxon-name></italic><bold>K</bold><italic><tp:taxon-name><tp:taxon-name-part taxon-name-part-type="genus" reg="Primocerus">Primocerus</tp:taxon-name-part><tp:taxon-name-part taxon-name-part-type="species" reg="striatolatus">striatolatus</tp:taxon-name-part></tp:taxon-name></italic><bold>L</bold><italic><tp:taxon-name><tp:taxon-name-part taxon-name-part-type="genus" reg="Primocerus">Primocerus</tp:taxon-name-part><tp:taxon-name-part taxon-name-part-type="species" reg="cuspidis">cuspidis.</tp:taxon-name-part></tp:taxon-name></italic> Scale bars: 0.25 mm.</p></caption><graphic xmlns:xlink="http://www.w3.org/1999/xlink" xlink:href="zookeys-855-109-g014.jpg" position="float" orientation="portrait" xlink:type="simple" id="oo_310071.jpg"/></fig><fig id="F15" position="float" orientation="portrait"><label>Figure 15.</label><caption><p>Distribution of <italic><tp:taxon-name><tp:taxon-name-part taxon-name-part-type="genus" reg="Primocerus">Primocerus</tp:taxon-name-part></tp:taxon-name></italic> spp.</p></caption><graphic xmlns:xlink="http://www.w3.org/1999/xlink" xlink:href="zookeys-855-109-g015.jpg" position="float" orientation="portrait" xlink:type="simple" id="oo_310072.jpg"/></fig><fig id="F16" position="float" orientation="portrait"><label>Figure 16.</label><caption><p>Habitat of <italic><tp:taxon-name><tp:taxon-name-part taxon-name-part-type="genus" reg="Primocerus">Primocerus</tp:taxon-name-part></tp:taxon-name></italic> spp. <bold>A</bold> habitat and type locality for <italic><tp:taxon-name><tp:taxon-name-part taxon-name-part-type="genus" reg="Primocerus">P.</tp:taxon-name-part><tp:taxon-name-part taxon-name-part-type="species" reg="cuspidis">cuspidis</tp:taxon-name-part></tp:taxon-name></italic>, Venezuela, Tobogán de la Selva, collecting event AS-08-080b <bold>B</bold> habitat and type locality for <italic><tp:taxon-name><tp:taxon-name-part taxon-name-part-type="genus" reg="Primocerus">P.</tp:taxon-name-part><tp:taxon-name-part taxon-name-part-type="species" reg="pijiguaense">pijiguaense</tp:taxon-name-part></tp:taxon-name></italic>, Venezuela, Los Pijiguaos, collecting event AS-07-015 <bold>C</bold> habitat and type locality for <italic><tp:taxon-name><tp:taxon-name-part taxon-name-part-type="genus" reg="Primocerus">P.</tp:taxon-name-part><tp:taxon-name-part taxon-name-part-type="species" reg="neutrum">neutrum</tp:taxon-name-part></tp:taxon-name></italic>, Venezuela, along La Escalera, collecting event AS-08-058 <bold>D</bold> habitat and type locality for <italic><tp:taxon-name><tp:taxon-name-part taxon-name-part-type="genus" reg="Primocerus">P.</tp:taxon-name-part><tp:taxon-name-part taxon-name-part-type="species" reg="petilus">petilus</tp:taxon-name-part></tp:taxon-name></italic>, Brazil, Vale do Paraiso, collecting event BR18-0203-01G.</p></caption><graphic xmlns:xlink="http://www.w3.org/1999/xlink" xlink:href="zookeys-855-109-g016.jpg" position="float" orientation="portrait" xlink:type="simple" id="oo_310073.jpg"/></fig><fig id="F12" position="float" orientation="portrait"><label>Figure 12.</label><caption><p>Habitus of <italic><tp:taxon-name><tp:taxon-name-part taxon-name-part-type="genus" reg="Primocerus">Primocerus</tp:taxon-name-part></tp:taxon-name></italic> spp.: <bold>A–D</bold><italic><tp:taxon-name><tp:taxon-name-part taxon-name-part-type="genus" reg="Primocerus">Primocerus</tp:taxon-name-part><tp:taxon-name-part taxon-name-part-type="species" reg="maipure">maipure</tp:taxon-name-part></tp:taxon-name></italic>: <bold>A</bold> dorsal view <bold>B</bold> lateral view <bold>C</bold> ventral view <bold>D</bold> head, dorsal view. <bold>E–H</bold><italic><tp:taxon-name><tp:taxon-name-part taxon-name-part-type="genus" reg="Primocerus">Primocerus</tp:taxon-name-part><tp:taxon-name-part taxon-name-part-type="species" reg="pijiguaense">pijiguaense</tp:taxon-name-part></tp:taxon-name></italic>: <bold>E</bold> dorsal view <bold>F</bold> lateral view <bold>G</bold> ventral view <bold>H</bold> head, dorsal view. Scale bars: 1 mm.</p></caption><graphic xmlns:xlink="http://www.w3.org/1999/xlink" xlink:href="zookeys-855-109-g012.jpg" position="float" orientation="portrait" xlink:type="simple" id="oo_310069.jpg"/></fig></tp:treatment-sec></tp:taxon-treatment>
