# Supplementary material for: Three additional new genera of acidocerine water scavenger beetles from the Guiana and Brazilian Shield regions of South America (Coleoptera, Hydrophilidae, Acidocerinae)
Source: Zookeys. 2019 Jun 13;855:109–54. doi: 10.3897/zookeys.855.33013 (PMC6586674; doi:10.3897/zookeys.855.33013)
Supplement: XML Treatment for Primocerus pijiguaense [file zookeys.855.33013-treatment18.xml]

<!DOCTYPE tp:taxon-treatment
  PUBLIC "-//TaxonX//DTD Taxonomic Treatment Publishing DTD v0 20100105//EN" "tax-treatment-NSO.dtd">
<tp:taxon-treatment xmlns:tp="http://www.plazi.org/taxpub"><tp:treatment-meta><kwd-group><label>Taxon classification</label><kwd><named-content xmlns:xlink="http://www.w3.org/1999/xlink" content-type="kingdom">Animalia</named-content></kwd><kwd><named-content xmlns:xlink="http://www.w3.org/1999/xlink" content-type="order">Coleoptera</named-content></kwd><kwd><named-content xmlns:xlink="http://www.w3.org/1999/xlink" content-type="family">Hydrophilidae</named-content></kwd></kwd-group><mixed-citation publication-type="journal"><person-group><name><surname>Girón</surname><given-names>Jennifer C.</given-names></name><name><surname>Short</surname><given-names>Andrew Edward Z.</given-names></name></person-group><article-title>Three additional new genera of acidocerine water scavenger beetles from the Guiana and Brazilian Shield regions of South America (<tp:taxon-name><tp:taxon-name-part taxon-name-part-type="order">Coleoptera</tp:taxon-name-part></tp:taxon-name>, <tp:taxon-name><tp:taxon-name-part taxon-name-part-type="family">Hydrophilidae</tp:taxon-name-part></tp:taxon-name>, <tp:taxon-name><tp:taxon-name-part taxon-name-part-type="subfamily">Acidocerinae</tp:taxon-name-part></tp:taxon-name>)</article-title><source>Zookeys</source><day>13</day><month>6</month><year>2019</year><volume>855</volume><fpage>109</fpage><lpage>154</lpage><pub-id pub-id-type="doi">10.3897/zookeys.855.33013</pub-id></mixed-citation></tp:treatment-meta><tp:nomenclature><tp:taxon-name>
              <tp:taxon-name-part taxon-name-part-type="genus" reg="Primocerus">Primocerus</tp:taxon-name-part>
              <tp:taxon-name-part taxon-name-part-type="species" reg="pijiguaense">pijiguaense</tp:taxon-name-part>
              <object-id xmlns:xlink="http://www.w3.org/1999/xlink" content-type="zoobank" xlink:type="simple">http://zoobank.org/BB20F156-C882-4971-8032-636A036AFD2A</object-id>
            </tp:taxon-name><tp:taxon-status xmlns:xlink="http://www.w3.org/1999/xlink" xlink:type="simple">sp. nov.</tp:taxon-status><xref ref-type="fig" rid="F12">Figs 12E–H</xref><xref ref-type="fig" rid="F14">, 14G, H</xref><xref ref-type="fig" rid="F15">, 15A</xref><xref ref-type="fig" rid="F16">, 16B</xref><!--PageBreak --></tp:nomenclature><tp:treatment-sec sec-type="type material" id="SECID0EZVDI"><title>Type material.</title><p><bold>Holotype</bold> (♂): “VENEZUELA: Bolívar: <named-content xmlns:xlink="http://www.w3.org/1999/xlink" content-type="dwc:verbatimCoordinates" xlink:type="simple"><named-content content-type="geo-json" specific-use="{&#34;type&#34;:&#34;Point&#34;,&#34;coordinates&#34;:[-66.820633,6.593617]}" id="NCID0EEWDI" xlink:type="simple">6°35.617'N, 66°49.238'W</named-content></named-content>; 80 m; Los Pijiguaos; morichal/rock outcrop; 14.ix.2007; leg. A. Short, M. García, L. Joly; AS-07-015” (MIZA). <bold>Paratypes (14): VENEZUELA: Bolívar</bold>: same data as holotype (MALUZ, SEMC, 7, including DNA voucher specimen SLE 1029); same, except “6.viii.2008, AS-08-076” (SEMC, 1); same, except “at rock outcrop, seeps and streams at night, 9.vii.2010, leg. Short, Tellez, Arias, VZ10-0709-03A” (SEMC, 1); same, except “rock pools, 7.vii.2010, VZ10-0707-01A” (SEMC, 3, including DNA voucher specimen SLE 444); “<named-content xmlns:xlink="http://www.w3.org/1999/xlink" content-type="dwc:verbatimCoordinates" xlink:type="simple"><named-content content-type="geo-json" specific-use="{&#34;type&#34;:&#34;Point&#34;,&#34;coordinates&#34;:[-66.606533,6.965067]}" id="NCID0EOWDI" xlink:type="simple">6°57.904'N, 66°36.392'W</named-content></named-content>, 51 m, Outcrop ca. 15 Km NE. of los Pijiguaos, detritus flotation, 9.vii.2010, leg. Short &amp; Tellez, VZ10-0709-01B” (SEMC, 1); “<named-content xmlns:xlink="http://www.w3.org/1999/xlink" content-type="dwc:verbatimCoordinates" xlink:type="simple"><named-content content-type="geo-json" specific-use="{&#34;type&#34;:&#34;Point&#34;,&#34;coordinates&#34;:[-65.862444,7.496472]}" id="NCID0EWWDI" xlink:type="simple">7°29'47.3"N, 65°51'44.8"W</named-content></named-content>, 45 m, 2 Km E. of Río Cuchivero, rock outcrop seeps, 6.viii.2008, leg. A. Short, M. García, L. Joly, AS-08-075” (SEMC, 1).</p></tp:treatment-sec><tp:treatment-sec sec-type="Differential diagnosis" id="SECID0E2WDI"><title>Differential diagnosis.</title><p><italic><tp:taxon-name><tp:taxon-name-part taxon-name-part-type="genus" reg="Primocerus">Primocerus</tp:taxon-name-part><tp:taxon-name-part taxon-name-part-type="species" reg="pijiguaense">pijiguaense</tp:taxon-name-part></tp:taxon-name></italic> can be differentiated by the presence of sharply impressed elytral punctures, with serial punctures not differentiated (e.g., they look similar to the ground punctures). It is very similar to <italic><tp:taxon-name><tp:taxon-name-part taxon-name-part-type="genus" reg="Primocerus">P.</tp:taxon-name-part><tp:taxon-name-part taxon-name-part-type="species" reg="maipure">maipure</tp:taxon-name-part></tp:taxon-name></italic>, from which it can be distinguished by the dorsal keel on the apical region of the median lobe and the widely rounded outer margins of the apical region of the parameres (Fig. <xref ref-type="fig" rid="F14">14G, H</xref>; apical region of median lobe simple, non-keeled, and oblique and rather angulate outer margins of the apical region of the parameres in <italic><tp:taxon-name><tp:taxon-name-part taxon-name-part-type="genus" reg="Primocerus">P.</tp:taxon-name-part><tp:taxon-name-part taxon-name-part-type="species" reg="maipure">maipure</tp:taxon-name-part></tp:taxon-name></italic>, Fig. <xref ref-type="fig" rid="F14">14E, F</xref>).</p></tp:treatment-sec><tp:treatment-sec sec-type="description" id="SECID0EKYDI"><title>Description.</title><p>Body length 2.6–3.1 mm, width 0.9–1.7 mm. Body elongate oval, strongly convex (Fig. <xref ref-type="fig" rid="F12">12F</xref>). General coloration dark brown. Elytra with ground punc<!--PageBreak -->tures sharply marked; serial punctures not differentiated (similar to ground punctation). Posterior elevation of mesoventrite with simple, very lowly raised curved transverse ridge. Metafemora with hydrofuge pubescence limited to anterodorsal surface. Apex of fifth abdominal ventrite rounded. Aedeagus (Fig. <xref ref-type="fig" rid="F14">14G, H</xref>) with basal piece nearly 1.2 × longer than parameres; parameres nearly as long as median lobe, in lateral view with base perpendicular to longitudinal axis of aedeagus; outer margin of apical region of parameres widely rounded; apical region of median lobe with well-developed dorsal carina.</p></tp:treatment-sec><tp:treatment-sec sec-type="etymology" id="SECID0E1YDI"><title>Etymology.</title><p>Named after Los Pijiguaos, the type locality for the species.</p></tp:treatment-sec><tp:treatment-sec sec-type="distribution" id="SECID0E6YDI"><title>Distribution.</title><p><italic><tp:taxon-name><tp:taxon-name-part taxon-name-part-type="genus" reg="Primocerus">Primocerus</tp:taxon-name-part><tp:taxon-name-part taxon-name-part-type="species" reg="pijiguaense">pijiguaense</tp:taxon-name-part></tp:taxon-name></italic> has been collected at Los Pijiguaos and a few other localities north from it, at elevations between 45 and 80 m (Fig. <xref ref-type="fig" rid="F15">15A</xref>).</p></tp:treatment-sec><tp:treatment-sec sec-type="remarks" id="SECID0EUZDI"><title>Remarks.</title><p>All collections of this species were made either on small seepages over granite outcrops, or in small rock pools that had formed on the outcrops (e.g., Fig. <xref ref-type="fig" rid="F16">16B</xref>).</p></tp:treatment-sec><tp:treatment-sec><!--Section generated to contain objects referenced in tp:taxon-treatment.--><fig id="F12" position="float" orientation="portrait"><label>Figure 12.</label><caption><p>Habitus of <italic><tp:taxon-name><tp:taxon-name-part taxon-name-part-type="genus" reg="Primocerus">Primocerus</tp:taxon-name-part></tp:taxon-name></italic> spp.: <bold>A–D</bold><italic><tp:taxon-name><tp:taxon-name-part taxon-name-part-type="genus" reg="Primocerus">Primocerus</tp:taxon-name-part><tp:taxon-name-part taxon-name-part-type="species" reg="maipure">maipure</tp:taxon-name-part></tp:taxon-name></italic>: <bold>A</bold> dorsal view <bold>B</bold> lateral view <bold>C</bold> ventral view <bold>D</bold> head, dorsal view. <bold>E–H</bold><italic><tp:taxon-name><tp:taxon-name-part taxon-name-part-type="genus" reg="Primocerus">Primocerus</tp:taxon-name-part><tp:taxon-name-part taxon-name-part-type="species" reg="pijiguaense">pijiguaense</tp:taxon-name-part></tp:taxon-name></italic>: <bold>E</bold> dorsal view <bold>F</bold> lateral view <bold>G</bold> ventral view <bold>H</bold> head, dorsal view. Scale bars: 1 mm.</p></caption><graphic xmlns:xlink="http://www.w3.org/1999/xlink" xlink:href="zookeys-855-109-g012.jpg" position="float" orientation="portrait" xlink:type="simple" id="oo_310069.jpg"/></fig><fig id="F14" position="float" orientation="portrait"><label>Figure 14.</label><caption><p>Thorax, abdomen and aedeagus of <italic><tp:taxon-name><tp:taxon-name-part taxon-name-part-type="genus" reg="Primocerus">Primocerus</tp:taxon-name-part></tp:taxon-name></italic> spp.: <bold>A–D</bold><italic><tp:taxon-name><tp:taxon-name-part taxon-name-part-type="genus" reg="Primocerus">Primocerus</tp:taxon-name-part><tp:taxon-name-part taxon-name-part-type="species" reg="neutrum">neutrum</tp:taxon-name-part></tp:taxon-name></italic>: <bold>A</bold> ventral view of mesoventrite (white arrow pointing transverse ridge) <bold>B</bold> posterior view of metafurca <bold>C</bold> fifth abdominal ventrite <bold>D</bold> aedeagus. <bold>E–L</bold> aedeagus: <bold>E, F</bold><italic><tp:taxon-name><tp:taxon-name-part taxon-name-part-type="genus" reg="Primocerus">Primocerus</tp:taxon-name-part><tp:taxon-name-part taxon-name-part-type="species" reg="maipure">maipure</tp:taxon-name-part></tp:taxon-name></italic>: <bold>E</bold> dorsal view <bold>F</bold> lateral view. <bold>G, H</bold><italic><tp:taxon-name><tp:taxon-name-part taxon-name-part-type="genus" reg="Primocerus">Primocerus</tp:taxon-name-part><tp:taxon-name-part taxon-name-part-type="species" reg="pijiguaense">pijiguaense</tp:taxon-name-part></tp:taxon-name></italic>: <bold>G</bold> dorsal view <bold>H</bold> lateral view <bold>I</bold><italic><tp:taxon-name><tp:taxon-name-part taxon-name-part-type="genus" reg="Primocerus">Primocerus</tp:taxon-name-part><tp:taxon-name-part taxon-name-part-type="species" reg="gigas">gigas</tp:taxon-name-part></tp:taxon-name></italic><bold>J</bold><italic><tp:taxon-name><tp:taxon-name-part taxon-name-part-type="genus" reg="Primocerus">Primocerus</tp:taxon-name-part><tp:taxon-name-part taxon-name-part-type="species" reg="petilus">petilus</tp:taxon-name-part></tp:taxon-name></italic><bold>K</bold><italic><tp:taxon-name><tp:taxon-name-part taxon-name-part-type="genus" reg="Primocerus">Primocerus</tp:taxon-name-part><tp:taxon-name-part taxon-name-part-type="species" reg="striatolatus">striatolatus</tp:taxon-name-part></tp:taxon-name></italic><bold>L</bold><italic><tp:taxon-name><tp:taxon-name-part taxon-name-part-type="genus" reg="Primocerus">Primocerus</tp:taxon-name-part><tp:taxon-name-part taxon-name-part-type="species" reg="cuspidis">cuspidis.</tp:taxon-name-part></tp:taxon-name></italic> Scale bars: 0.25 mm.</p></caption><graphic xmlns:xlink="http://www.w3.org/1999/xlink" xlink:href="zookeys-855-109-g014.jpg" position="float" orientation="portrait" xlink:type="simple" id="oo_310071.jpg"/></fig><fig id="F15" position="float" orientation="portrait"><label>Figure 15.</label><caption><p>Distribution of <italic><tp:taxon-name><tp:taxon-name-part taxon-name-part-type="genus" reg="Primocerus">Primocerus</tp:taxon-name-part></tp:taxon-name></italic> spp.</p></caption><graphic xmlns:xlink="http://www.w3.org/1999/xlink" xlink:href="zookeys-855-109-g015.jpg" position="float" orientation="portrait" xlink:type="simple" id="oo_310072.jpg"/></fig><fig id="F16" position="float" orientation="portrait"><label>Figure 16.</label><caption><p>Habitat of <italic><tp:taxon-name><tp:taxon-name-part taxon-name-part-type="genus" reg="Primocerus">Primocerus</tp:taxon-name-part></tp:taxon-name></italic> spp. <bold>A</bold> habitat and type locality for <italic><tp:taxon-name><tp:taxon-name-part taxon-name-part-type="genus" reg="Primocerus">P.</tp:taxon-name-part><tp:taxon-name-part taxon-name-part-type="species" reg="cuspidis">cuspidis</tp:taxon-name-part></tp:taxon-name></italic>, Venezuela, Tobogán de la Selva, collecting event AS-08-080b <bold>B</bold> habitat and type locality for <italic><tp:taxon-name><tp:taxon-name-part taxon-name-part-type="genus" reg="Primocerus">P.</tp:taxon-name-part><tp:taxon-name-part taxon-name-part-type="species" reg="pijiguaense">pijiguaense</tp:taxon-name-part></tp:taxon-name></italic>, Venezuela, Los Pijiguaos, collecting event AS-07-015 <bold>C</bold> habitat and type locality for <italic><tp:taxon-name><tp:taxon-name-part taxon-name-part-type="genus" reg="Primocerus">P.</tp:taxon-name-part><tp:taxon-name-part taxon-name-part-type="species" reg="neutrum">neutrum</tp:taxon-name-part></tp:taxon-name></italic>, Venezuela, along La Escalera, collecting event AS-08-058 <bold>D</bold> habitat and type locality for <italic><tp:taxon-name><tp:taxon-name-part taxon-name-part-type="genus" reg="Primocerus">P.</tp:taxon-name-part><tp:taxon-name-part taxon-name-part-type="species" reg="petilus">petilus</tp:taxon-name-part></tp:taxon-name></italic>, Brazil, Vale do Paraiso, collecting event BR18-0203-01G.</p></caption><graphic xmlns:xlink="http://www.w3.org/1999/xlink" xlink:href="zookeys-855-109-g016.jpg" position="float" orientation="portrait" xlink:type="simple" id="oo_310073.jpg"/></fig></tp:treatment-sec></tp:taxon-treatment>
