# Supplementary material for: Three additional new genera of acidocerine water scavenger beetles from the Guiana and Brazilian Shield regions of South America (Coleoptera, Hydrophilidae, Acidocerinae)
Source: Zookeys. 2019 Jun 13;855:109–54. doi: 10.3897/zookeys.855.33013 (PMC6586674; doi:10.3897/zookeys.855.33013)
Supplement: XML Treatment for Primocerus semipubescens [file zookeys.855.33013-treatment19.xml]

<!DOCTYPE tp:taxon-treatment
  PUBLIC "-//TaxonX//DTD Taxonomic Treatment Publishing DTD v0 20100105//EN" "tax-treatment-NSO.dtd">
<tp:taxon-treatment xmlns:tp="http://www.plazi.org/taxpub"><tp:treatment-meta><kwd-group><label>Taxon classification</label><kwd><named-content xmlns:xlink="http://www.w3.org/1999/xlink" content-type="kingdom">Animalia</named-content></kwd><kwd><named-content xmlns:xlink="http://www.w3.org/1999/xlink" content-type="order">Coleoptera</named-content></kwd><kwd><named-content xmlns:xlink="http://www.w3.org/1999/xlink" content-type="family">Hydrophilidae</named-content></kwd></kwd-group><mixed-citation publication-type="journal"><person-group><name><surname>Girón</surname><given-names>Jennifer C.</given-names></name><name><surname>Short</surname><given-names>Andrew Edward Z.</given-names></name></person-group><article-title>Three additional new genera of acidocerine water scavenger beetles from the Guiana and Brazilian Shield regions of South America (<tp:taxon-name><tp:taxon-name-part taxon-name-part-type="order">Coleoptera</tp:taxon-name-part></tp:taxon-name>, <tp:taxon-name><tp:taxon-name-part taxon-name-part-type="family">Hydrophilidae</tp:taxon-name-part></tp:taxon-name>, <tp:taxon-name><tp:taxon-name-part taxon-name-part-type="subfamily">Acidocerinae</tp:taxon-name-part></tp:taxon-name>)</article-title><source>Zookeys</source><day>13</day><month>6</month><year>2019</year><volume>855</volume><fpage>109</fpage><lpage>154</lpage><pub-id pub-id-type="doi">10.3897/zookeys.855.33013</pub-id></mixed-citation></tp:treatment-meta><tp:nomenclature><tp:taxon-name>
              <tp:taxon-name-part taxon-name-part-type="genus" reg="Primocerus">Primocerus</tp:taxon-name-part>
              <tp:taxon-name-part taxon-name-part-type="species" reg="semipubescens">semipubescens</tp:taxon-name-part>
              <object-id xmlns:xlink="http://www.w3.org/1999/xlink" content-type="zoobank" xlink:type="simple">http://zoobank.org/C28EAF39-DCD6-402C-9A0D-9107CB092407</object-id>
            </tp:taxon-name><tp:taxon-status xmlns:xlink="http://www.w3.org/1999/xlink" xlink:type="simple">sp. nov.</tp:taxon-status><xref ref-type="fig" rid="F13">Figs 13G–I</xref><xref ref-type="fig" rid="F15">, 15B</xref></tp:nomenclature><tp:treatment-sec sec-type="type material" id="SECID0EL2DI"><title>Type material.</title><p><bold>Holotype</bold> (♂): “GUYANA: Region VIII/ <named-content xmlns:xlink="http://www.w3.org/1999/xlink" content-type="dwc:verbatimCoordinates" xlink:type="simple"><named-content content-type="geo-json" specific-use="{&#34;type&#34;:&#34;Point&#34;,&#34;coordinates&#34;:[-59.833333,5.297050]}" id="NCID0EW2DI" xlink:type="simple">5°17.823'N, 59°50.000'W</named-content></named-content>; 684 m/ Ayanganna Airstrip, trail from Blackwater Creek Camp to Potaro River/ small forested creek with lots of detritus/ 20.iii.2014; leg. A. Short/ GY14-0320-01A” (CBDG). <bold>Paratypes (1): GUYANA: Region VIII</bold>: same data as holotype (SEMC, DNA voucher SLE 1079).</p></tp:treatment-sec><tp:treatment-sec sec-type="Differential diagnosis" id="SECID0E42DI"><title>Differential diagnosis.</title><p><italic><tp:taxon-name><tp:taxon-name-part taxon-name-part-type="genus" reg="Primocerus">Primocerus</tp:taxon-name-part><tp:taxon-name-part taxon-name-part-type="species" reg="semipubescens">semipubescens</tp:taxon-name-part></tp:taxon-name></italic> can be recognized by the presence of sharply impressed elytral punctures, with serial punctures well differentiated (larger and deeper than remainder punctures), longitudinally aligned to form elytral striae. It can be differentiated by the hydrofuge pubescence of the metafemora covering less than basal half of the anterior surface (covering at least basal 3/4 in <italic><tp:taxon-name><tp:taxon-name-part taxon-name-part-type="genus" reg="Primocerus">P.</tp:taxon-name-part><tp:taxon-name-part taxon-name-part-type="species" reg="petilus">petilus</tp:taxon-name-part></tp:taxon-name></italic> and <italic><tp:taxon-name><tp:taxon-name-part taxon-name-part-type="genus" reg="Primocerus">P.</tp:taxon-name-part><tp:taxon-name-part taxon-name-part-type="species" reg="striatolatus">striatolatus</tp:taxon-name-part></tp:taxon-name></italic>).</p></tp:treatment-sec><tp:treatment-sec sec-type="description" id="SECID0EE4DI"><title>Description.</title><p>Body length 3.7 mm, width 2.0 mm. Body elongate oval, strongly convex (Fig. <xref ref-type="fig" rid="F13">13G, H</xref>). General coloration dark brown. Elytra with ground punctures sharply marked, and well-defined rows of serial punctures (forming elytral striae); elytral striae not impressed along elytra. Posterior elevation of mesoventrite with simple transverse ridge. Metafemora with hydrofuge pubescence covering less than basal half of anterior surface (Fig. <xref ref-type="fig" rid="F13">13I</xref>). Apex of fifth abdominal ventrite truncate.</p></tp:treatment-sec><tp:treatment-sec sec-type="etymology" id="SECID0ES4DI"><title>Etymology.</title><p>Named from the Latin word <italic>semis</italic>, meaning half, combined with the word <italic>pubescens</italic>, in reference to the hydrofuge pubescence covering only half of the anterior surface of the metafemora in this species.</p></tp:treatment-sec><tp:treatment-sec sec-type="distribution" id="SECID0E34DI"><title>Distribution.</title><p><italic><tp:taxon-name><tp:taxon-name-part taxon-name-part-type="genus" reg="Primocerus">Primocerus</tp:taxon-name-part><tp:taxon-name-part taxon-name-part-type="species" reg="semipubescens">semipubescens</tp:taxon-name-part></tp:taxon-name></italic> has only been collected around the Ayanganna airstrip in Guyana, 684–687 m in elevation (Fig. <xref ref-type="fig" rid="F15">15B</xref>).</p></tp:treatment-sec><tp:treatment-sec sec-type="remarks" id="SECID0ER5DI"><title>Remarks.</title><p>The known specimens were collected along the margins of a sandy creek that had lots of detritus.</p></tp:treatment-sec><tp:treatment-sec><!--Section generated to contain objects referenced in tp:taxon-treatment.--><fig id="F13" position="float" orientation="portrait"><label>Figure 13.</label><caption><p>Habitus of <italic><tp:taxon-name><tp:taxon-name-part taxon-name-part-type="genus" reg="Primocerus">Primocerus</tp:taxon-name-part></tp:taxon-name></italic> spp.: <bold>A–C</bold><italic><tp:taxon-name><tp:taxon-name-part taxon-name-part-type="genus" reg="Primocerus">Primocerus</tp:taxon-name-part><tp:taxon-name-part taxon-name-part-type="species" reg="petilus">petilus</tp:taxon-name-part></tp:taxon-name></italic>: <bold>A</bold> dorsal view <bold>B</bold> lateral view <bold>C</bold> ventral view. <bold>D–F</bold><italic><tp:taxon-name><tp:taxon-name-part taxon-name-part-type="genus" reg="Primocerus">Primocerus</tp:taxon-name-part><tp:taxon-name-part taxon-name-part-type="species" reg="striatolatus">striatolatus</tp:taxon-name-part></tp:taxon-name></italic>: <bold>D</bold> dorsal view <bold>E</bold> lateral view <bold>F</bold> ventral view. <bold>G–I</bold><italic><tp:taxon-name><tp:taxon-name-part taxon-name-part-type="genus" reg="Primocerus">Primocerus</tp:taxon-name-part><tp:taxon-name-part taxon-name-part-type="species" reg="semipubescens">semipubescens</tp:taxon-name-part></tp:taxon-name></italic>: <bold>G</bold> dorsal view <bold>H</bold> lateral view <bold>I</bold> ventral view. Scale bars: 1 mm.</p></caption><graphic xmlns:xlink="http://www.w3.org/1999/xlink" xlink:href="zookeys-855-109-g013.jpg" position="float" orientation="portrait" xlink:type="simple" id="oo_310070.jpg"/></fig><fig id="F15" position="float" orientation="portrait"><label>Figure 15.</label><caption><p>Distribution of <italic><tp:taxon-name><tp:taxon-name-part taxon-name-part-type="genus" reg="Primocerus">Primocerus</tp:taxon-name-part></tp:taxon-name></italic> spp.</p></caption><graphic xmlns:xlink="http://www.w3.org/1999/xlink" xlink:href="zookeys-855-109-g015.jpg" position="float" orientation="portrait" xlink:type="simple" id="oo_310072.jpg"/></fig></tp:treatment-sec></tp:taxon-treatment>
